# Supplementary material for: Multi-strain analysis of Pseudomonas putida reveals the metabolic and genetic diversity of the species
Source: mSystems. 2026 Apr 1;11(4):e01594-25. doi: 10.1128/msystems.01594-25 (PMC13098254; doi:10.1128/msystems.01594-25)
Supplement: Supplemental tables — Tables S1 to S11. [file msystems.01594-25-s0002.xlsx]

## Sheet: Table S1
Table S1. Whole-genome sequencing and assembly of 40 ATCC strains.
Genome #	ATCC ID	# contigs	GC (%)	Largest contig	N50	N75	Total length	Quality
1	31303	1	61.04	5676003	5676003	5676003	5676003	High
2	700369	1	62.28	6311378	6311378	6311378	6311378	High
3	17522	1	60.44	6842123	6842123	6842123	6842123	High
4	700447	1	61.42	6364159	6364159	6364159	6364159	High
5	31916	1	61.38	6131132	6131132	6131132	6131132	High
6	55687	1	61.86	5964880	5964880	5964880	5964880	High
7	700478	1	59.54	5776026	5776026	5776026	5776026	High
8	23483	1	61.94	6079221	6079221	6079221	6079221	High
9	49128	1	61.94	6089580	6089580	6089580	6089580	High
10	31800	1	61.41	5493100	5493100	5493100	5493100	High
11	8209	1	64.22	5710557	5710557	5710557	5710557	High
12	39167	1	59.97	6377889	6377889	6377889	6377889	High
13	21025	1	62.6	5108657	5108657	5108657	5108657	High
14	598	1	62.49	6136619	6136619	6136619	6136619	High
15	17428	1	61.92	6016088	6016088	6016088	6016088	High
16	25571	1	62.66	5622414	5622414	5622414	5622414	High
17	12633	1	62.33	6167322	6167322	6167322	6167322	High
18	23975	1	61.7	6281825	6281825	6281825	6281825	High
19	49688	2	61.23	6046304	6046304	6046304	6114131	High
20	39213	2	61.34	6086694	6086694	6086694	6203253	High
21	43142	2	61.18	5761521	5761521	5761521	5924495	High
22	23973	2	61.46	6240031	6240031	6240031	6317571	High
23	12842	2	62.26	5771001	5771001	5771001	6253314	High
24	15070	3	61.96	5996375	5996375	5996375	6001426	High
25	17633	3	62.39	6142327	6142327	6142327	6629324	High
26	53645	4	61.75	6178795	6178795	6178795	6464506	High
27	23486	4	61.95	4523405	4523405	1545152	6073483	High
28	23974	4	61.21	5947270	5947270	5947270	5954238	High
29	53902	4	61.37	5323692	5323692	5323692	6565952	High
30	700097	5	62.08	6143388	6143388	6143388	6206407	High
31	39004	8	62.78	3256445	3256445	1346359	6116740	Good
32	31753	9	61.8	2243626	1416987	1325166	6289536	Good
33	795	10	62.47	3939322	3939322	1408132	6114282	Good
34	4359	15	62.07	2967411	1377680	1202093	6203398	Good
35	17453	21	61.74	1527742	775142	583046	6125909	Good
36	11172	35	61.7	1815379	1312397	1162842	6715385	Good
37	17485	38	62.16	1250027	1086344	336568	6216826	Good
38	17391	40	62.6	926318	484203	298053	5765272	Good
39	17514	69	62.87	1259985	535676	117841	5912457	Good
40	17494	308	62.59	257210	69822	11202	3953795	Mediocre

## Sheet: Table S2
Table S2. Whole-genome distance between the 40 ATCC strains.
Strains	11172	15070	17391	17428	17453	17485	17494	17514	17522	12842	12633	17633	21025	23483	23486	23973	23974	23975	25571	31303	31753	31800	31916	39004	39167	39213	43142	4359	49128	49688	53645	8209	700478	700097	700447	700369	598	55687	53902	795	KT2440
11172
15070	0.0547042
17391	0.0756961	0.0788951
17428	0.0500648	0.0511563	0.0734018
17453	0.0521687	0.0544456	0.0762405	0.0147592
17485	0.00303701	0.0540896	0.0764571	0.0510359	0.053201
17494	0.0210107	0.060361	0.0570514	0.0575676	0.0591491	0.0192207
17514	0.050342	0.0518765	0.0711776	0.0444979	0.0463673	0.0512171	0.0556681
17522	0.16116	0.166616	0.163072	0.161714	0.162586	0.163638	0.159743	0.159579
12842	0.0724232	0.0783525	0.0811901	0.0701948	0.0723424	0.0744062	0.0758068	0.0676433	0.159202
12633	0.00492523	0.0547417	0.0769094	0.0513381	0.0534983	0.00367936	0.0217195	0.0510914	0.164	0.074566
17633	0.0500465	0.05103	0.0705357	0.0438769	0.0456736	0.0508685	0.0553072	0.00455143	0.158873	0.0664005	0.0507427
21025	0.100427	0.103567	0.0976053	0.0964562	0.0976973	0.102222	0.10076	0.091293	0.167413	0.0988746	0.102953	0.0909321
23483	0.0488833	0.0469035	0.0753436	0.0459129	0.0492687	0.0497994	0.0558624	0.0480074	0.16228	0.0772029	0.0500956	0.0473048	0.0997975
23486	0.0488833	0.0469035	0.0753436	0.0459129	0.0492687	0.0497994	0.0558624	0.0480074	0.16228	0.0772029	0.0500956	0.0473048	0.0997975	0
23973	0.0556515	0.0111598	0.0795643	0.0512454	0.0545398	0.0550422	0.0614595	0.0509729	0.165907	0.0775788	0.0554047	0.0505531	0.102405	0.0460501	0.0460501
23974	0.0568717	0.0250632	0.0812459	0.053344	0.0555565	0.0568942	0.0623923	0.0527312	0.166249	0.0802228	0.0568972	0.0522346	0.104017	0.0485721	0.0485721	0.0236813
23975	0.03537	0.0571723	0.0792901	0.0559506	0.0578412	0.0344491	0.0454121	0.0559898	0.169346	0.0812076	0.0345258	0.0555749	0.106172	0.0530707	0.0530707	0.0574674	0.0599243
25571	0.111266	0.112665	0.0363506	0.107368	0.109886	0.109206	0.0895483	0.103438	0.16352	0.113352	0.109626	0.102817	0.129566	0.108114	0.108114	0.113001	0.114388	0.113219
31303	0.117507	0.121018	0.115371	0.11611	0.117024	0.118063	0.118078	0.114352	0.149413	0.117644	0.118885	0.113698	0.125732	0.120395	0.120395	0.120498	0.121615	0.12251	0.147148
31753	0.118089	0.123634	0.117641	0.119174	0.119493	0.120072	0.120337	0.114149	0.147123	0.116782	0.120423	0.113244	0.125707	0.120804	0.120804	0.123298	0.124894	0.123891	0.14904	0.0679759
31800	0.163054	0.168761	0.159241	0.164276	0.163368	0.165468	0.161131	0.160912	0.113483	0.163125	0.166183	0.160317	0.164012	0.165824	0.165824	0.168207	0.169673	0.168774	0.190689	0.148592	0.14617
31916	0.0552416	0.0038803	0.0783714	0.0510038	0.0541505	0.0545171	0.0605908	0.0516574	0.167595	0.0785947	0.0549518	0.0513786	0.103567	0.0468291	0.0468291	0.0113626	0.0248541	0.0572428	0.112327	0.121281	0.123589	0.169061
39004	0.0752823	0.0779598	0.0103517	0.0713909	0.0741578	0.0757063	0.0596808	0.070194	0.162127	0.0794737	0.0762307	0.0694783	0.0977763	0.0742253	0.0742253	0.078416	0.0800843	0.0793958	0.044937	0.114377	0.116409	0.159701	0.077663
39167	0.159183	0.164944	0.159205	0.159102	0.160512	0.161873	0.157239	0.157611	0.0893354	0.158953	0.1629	0.157898	0.166448	0.162599	0.162599	0.163752	0.165363	0.167675	0.190988	0.145928	0.144676	0.115418	0.164787	0.159256
39213	0.0552416	0.0038803	0.0783714	0.0510038	0.0541505	0.0545171	0.0605908	0.0516574	0.167595	0.0785947	0.0549518	0.0513786	0.103567	0.0468291	0.0468291	0.0113626	0.0248541	0.0572428	0.112327	0.121281	0.123589	0.169061	0	0.077663	0.164787
43142	0.0568924	0.0242356	0.0821094	0.0532936	0.0556487	0.0566188	0.0628748	0.0523218	0.166373	0.079784	0.0566218	0.051819	0.103879	0.0485219	0.0485219	0.0221003	0.00482254	0.059855	0.115189	0.122207	0.12445	0.169608	0.0239611	0.0807209	0.164987	0.0239611
4359	0.0344622	0.0565936	0.0792157	0.0552312	0.0574075	0.0336812	0.0448061	0.0556949	0.16871	0.0802411	0.0337578	0.0552801	0.106024	0.0524951	0.0524951	0.0568883	0.0593427	0.00220525	0.113137	0.121955	0.123024	0.169176	0.056664	0.0793215	0.167072	0.056664	0.0591311
49128	0.0551524	0.00401445	0.0785149	0.0510695	0.0542162	0.0543624	0.0606577	0.0515081	0.167629	0.0783579	0.0547968	0.0512294	0.103317	0.0467515	0.0467515	0.0112259	0.0250603	0.0570142	0.11248	0.120711	0.123001	0.168861	0.00133593	0.0776556	0.164672	0.00133593	0.0239601	0.0564357
49688	0.0573473	0.025202	0.0814778	0.0534889	0.0555565	0.0573339	0.0627149	0.0533041	0.166566	0.0803068	0.0573369	0.0528072	0.103944	0.048716	0.048716	0.0235428	0.00173761	0.0602844	0.114728	0.121298	0.124906	0.170184	0.0249928	0.0803156	0.165216	0.0249928	0.00522612	0.0597025	0.0250603
53645	0.0553296	0.0119035	0.0792739	0.0510757	0.0542971	0.0552422	0.060984	0.0511019	0.166619	0.0782154	0.0554631	0.0504001	0.102848	0.0463967	0.0463967	0.00784839	0.0236089	0.0575295	0.113176	0.120635	0.123039	0.168263	0.0124457	0.0785643	0.164485	0.0124457	0.0222358	0.0569505	0.0122403	0.0236089
8209	0.1255	0.131933	0.125627	0.122956	0.124863	0.126392	0.12543	0.121121	0.141902	0.124623	0.127049	0.120866	0.130014	0.125713	0.125713	0.129607	0.131701	0.132055	0.155714	0.0981219	0.101021	0.148794	0.131396	0.125137	0.142125	0.131396	0.131605	0.131816	0.130651	0.132046	0.130763
700478	0.125872	0.128445	0.124487	0.124903	0.127111	0.126674	0.126218	0.122566	0.15277	0.123999	0.127256	0.123038	0.132271	0.125452	0.125452	0.127677	0.128556	0.129327	0.15694	0.0634397	0.0786455	0.154134	0.128798	0.123233	0.151779	0.128798	0.129071	0.128999	0.127799	0.128577	0.128446	0.106542
700097	0.00274781	0.0545258	0.076831	0.0513982	0.053423	0.00146975	0.0203278	0.0512249	0.163851	0.0745671	0.00394905	0.0509485	0.10231	0.0500199	0.0500199	0.0554792	0.057114	0.0346619	0.109621	0.117982	0.119733	0.165587	0.0549536	0.0760798	0.1623	0.0549536	0.0566966	0.0338938	0.0547987	0.0575539	0.0555376	0.126571	0.126498
700447	0.150256	0.156722	0.1533	0.152487	0.154363	0.152222	0.15124	0.150887	0.138524	0.155893	0.153074	0.150987	0.162795	0.155501	0.155501	0.156953	0.157469	0.159566	0.183976	0.14363	0.145013	0.139903	0.157415	0.152616	0.136557	0.157415	0.157414	0.158976	0.156996	0.157985	0.156547	0.142267	0.148851	0.152729
700369	0.0520309	0.0536808	0.0725546	0.0459141	0.0482826	0.0530674	0.0569817	0.0172129	0.160965	0.0696147	0.0530836	0.0161917	0.0927722	0.0497072	0.0497072	0.0529102	0.0545196	0.0595097	0.105357	0.116503	0.116306	0.163764	0.0538127	0.0713549	0.160639	0.0538127	0.0543225	0.059071	0.0537352	0.054952	0.0527563	0.123118	0.126026	0.053148	0.153486
598	0.0279556	0.053925	0.0760277	0.0496648	0.0519733	0.0267104	0.0389708	0.0512951	0.165381	0.0779182	0.0272668	0.0513691	0.103224	0.0494156	0.0494156	0.054877	0.0571527	0.0297666	0.109928	0.117645	0.120443	0.167035	0.0540659	0.0748418	0.163044	0.0540659	0.0568084	0.028866	0.0536977	0.0574454	0.0547997	0.128218	0.127564	0.0267104	0.153001	0.0542135
55687	0.0558834	0.00623222	0.0797954	0.0515912	0.0546668	0.0555416	0.0620048	0.0523789	0.169259	0.0791961	0.0560478	0.0522412	0.103582	0.0476863	0.0476863	0.0115667	0.0243055	0.0578939	0.113918	0.121428	0.123991	0.170281	0.00582773	0.0787087	0.165933	0.00582773	0.0234114	0.0573146	0.00596214	0.0245811	0.0119067	0.132413	0.129423	0.0559788	0.158254	0.0543159	0.055013
53902	0.0556599	0.0123096	0.0801606	0.0512535	0.0545412	0.0555438	0.061616	0.0513321	0.167392	0.0783962	0.0557648	0.0510532	0.102685	0.0475575	0.0475575	0.00751068	0.0238281	0.0576184	0.113986	0.121392	0.123497	0.168819	0.0129868	0.0789373	0.164502	0.0129868	0.0225896	0.0570392	0.0128502	0.0239651	0.00683797	0.13038	0.127998	0.0558394	0.156843	0.0531996	0.0555246	0.0127884
795	0.0279556	0.053925	0.0760277	0.0496648	0.0519733	0.0267104	0.0389708	0.0512951	0.165381	0.0779182	0.0272668	0.0513691	0.103224	0.0494156	0.0494156	0.054877	0.0571527	0.0297666	0.109928	0.117645	0.120443	0.167035	0.0540659	0.0748418	0.163044	0.0540659	0.0568084	0.028866	0.0536977	0.0574454	0.0547997	0.128218	0.127564	0.0267104	0.153001	0.0542135	0	0.055013	0.0555246
KT2440	0.0556515	0.0111598	0.0795643	0.0512454	0.0545398	0.0550422	0.0614595	0.0509729	0.165907	0.0775788	0.0554047	0.0505531	0.102405	0.0460501	0.0460501	0	0.0236813	0.0574674	0.113234	0.120498	0.123298	0.168207	0.0113626	0.078416	0.163752	0.0113626	0.0221003	0.0568883	0.0112259	0.0235428	0.00784839	0.129607	0.127677	0.0554792	0.156953	0.0529102	0.054877	0.0115667	0.00751068	0.054877

## Sheet: Table S3
Table S3. Metabolic data from the Biolog experiment*
Met (ATCC strain #)	598	795	4359	8209	11172	12633	12842	15070	17428	17453	17485	17514	17522	21025	23973	23974	25571	31753	31800	43142	49688	700097	700447	KT2440
1,2-Propanediol	0	0	0	0	0	0	0	0	0	0	0	0	0	0	0	0	0	0	0	0	0	0	0	0
2-Aminoethanol	1	1	1	1	1	1	1	0	1	1	0	1	1	1	1	1	1	1	1	1	1	1	1	1
2-Deoxy-D-Ribose	0	0	0	0	0	0	0	0	0	0	1	0	0	0	0	0	0	0	0	0	0	0	1	1
2,3-Butanediol	0	0	0	0	0	0	0	0	0	0	0	0	0	0	0	0	0	0	0	0	0	0	0	0
2`-Deoxyadenosine	0	0	0	0	0	0	0	0	0	0	0	0	0	0	0	0	0	0	0	0	0	0	0	0
3-Hydroxy-2-butanone	0	0	0	0	0	0	0	0	0	0	0	0	0	0	0	0	0	0	0	0	0	0	0	0
4-Hydroxybenzoic acid	1	1	1	1	1	1	1	1	1	0	1	1	1	1	1	1	1	1	1	1	1	1	0	1
5-Keto-D-Gluconic acid	0	0	0	0	0	0	0	0	0	0	0	0	0	0	0	0	0	0	0	0	0	0	0	0
a-D-Glucose	1	1	1	1	1	1	1	1	1	1	1	1	1	1	1	1	1	1	0	1	1	1	1	1
a-D-Lactose	0	0	0	0	0	0	0	0	0	0	0	0	0	0	0	0	0	0	0	0	0	0	0	0
a-Hydroxybutyric acid	0	0	1	0	1	0	1	0	1	0	0	0	1	0	0	0	1	1	0	1	1	0	0	1
a-Ketobutyric acid	0	0	0	0	0	0	0	0	1	0	0	0	1	0	0	0	1	0	0	1	1	0	0	0
a-Ketoglutaric acid	1	1	1	1	1	0	1	1	1	1	1	1	1	1	1	1	1	1	1	1	1	1	1	1
a-Methyl-D-Glucoside	0	0	0	0	0	0	0	0	0	0	0	0	0	0	0	0	0	0	0	0	0	0	0	0
Acetamide	0	0	0	0	0	0	0	0	0	0	0	0	0	0	0	0	0	0	0	0	0	0	0	0
Acetic acid	1	1	1	1	1	0	1	1	1	1	0	1	1	1	1	1	1	1	1	1	1	0	0	1
Acetoacetic acid	0	0	1	0	0	0	0	0	0	0	0	0	0	0	0	0	0	0	0	0	0	0	0	0
Adenosine	1	1	0	1	0	0	0	0	1	1	0	0	1	1	1	1	1	0	0	1	1	0	1	1
Adonitol	0	0	0	0	0	0	0	0	0	0	0	0	0	0	0	0	0	0	0	0	0	0	1	0
Ala-Gly	1	1	1	1	0	1	1	1	1	1	1	1	1	1	1	1	1	1	0	1	1	0	0	1
Arbutin	0	0	0	0	0	0	0	0	0	0	0	0	0	0	0	0	0	0	0	0	0	0	0	0
b-D-Allose	0	0	0	0	0	0	0	0	0	0	0	0	0	0	0	0	0	0	0	0	0	0	0	0
b-Hydroxybutyric acid	1	1	1	1	1	1	1	1	1	1	1	1	1	1	1	1	1	1	1	1	1	1	1	1
b-Methyl-D-Glucoside	0	0	0	0	0	0	0	0	0	0	0	0	0	0	0	0	0	0	0	0	0	0	0	0
b-Methyl-D-Glucuronic acid	0	0	0	0	0	0	0	0	0	0	0	0	0	0	0	0	0	0	0	0	0	0	0	0
Butyric acid	1	1	1	1	1	1	1	1	1	1	1	1	1	1	1	1	1	1	1	1	1	1	0	1
Capric acid	0	1	1	0	0	0	1	0	1	0	0	1	1	0	1	1	1	1	1	1	0	0	0	1
Chondroitin Sulfate C	0	0	0	0	0	0	0	0	0	0	0	0	0	0	0	0	0	0	0	0	0	0	0	0
Citraconic acid	0	0	1	0	0	0	1	0	0	0	0	0	0	0	0	0	0	0	0	0	1	0	1	0
Citramalic acid	0	0	1	0	0	0	1	0	0	0	0	0	0	0	0	0	0	0	0	0	0	0	1	0
Citric acid	1	1	1	1	1	1	1	1	1	1	1	1	1	1	1	1	1	1	1	1	1	1	1	1
D-Alanine	1	1	1	1	1	1	1	1	1	1	1	1	1	1	1	1	1	1	1	1	1	1	1	1
d-Amino Valeric acid	1	1	1	1	1	1	1	0	1	1	1	1	1	1	1	1	1	1	1	1	1	1	1	1
D-Arabinose	0	0	0	0	0	0	0	0	0	0	0	0	0	0	0	0	0	0	0	0	0	0	0	0
D-Arabitol	0	0	1	0	0	0	0	0	0	0	0	0	0	0	0	0	0	0	0	0	0	0	1	0
D-Aspartic acid	0	0	0	0	0	0	0	0	1	0	0	0	0	0	0	0	0	0	0	1	0	0	0	0
D-Cellobiose	0	0	0	0	0	0	0	0	0	0	0	0	0	0	0	0	0	0	0	0	0	0	0	0
D-Fructose	0	0	1	1	1	0	1	0	1	1	1	1	1	1	1	1	1	1	1	1	1	1	1	1
D-Fructose-6-Phosphate	0	0	0	0	0	0	0	0	0	0	0	0	0	0	0	0	0	0	0	0	0	0	0	0
D-Galactose	0	0	1	0	0	0	1	0	0	0	0	0	0	0	0	0	0	0	0	0	0	0	1	0
D-Galacturonic acid	1	1	1	0	0	1	1	0	1	1	1	0	1	0	1	1	1	0	0	1	1	1	1	1
D-Gluconic acid	1	1	1	1	1	1	1	1	1	1	1	1	1	1	1	1	1	1	0	1	1	1	1	1
D-Glucosamine	0	0	0	0	0	0	0	0	0	0	0	0	0	0	0	0	0	0	0	0	0	0	1	1
D-Glucose-1-Phosphate	0	0	0	0	0	0	0	0	0	0	0	0	0	0	0	0	0	0	0	0	0	0	0	0
D-Glucose-6-Phosphate	0	0	0	0	0	0	0	0	0	0	0	0	0	0	0	0	0	0	0	0	0	0	0	1
D-Glucuronic acid	1	1	1	0	1	1	1	0	1	1	1	0	1	0	1	1	1	0	0	1	1	1	1	1
D-Malic acid	0	1	1	1	1	1	1	0	1	1	1	1	1	1	1	0	1	1	0	0	0	1	0	0
D-Mannitol	0	0	1	0	0	0	0	0	0	0	0	1	0	0	0	0	0	0	0	0	0	0	1	0
D-Mannose	0	1	1	0	0	0	1	0	0	0	0	0	1	0	1	1	1	0	0	1	1	0	0	1
D-Melibiose	0	0	0	0	0	0	0	0	0	0	0	0	0	0	0	0	0	0	0	0	0	0	0	0
D-Raffinose	0	0	0	0	0	0	0	0	0	0	0	0	0	0	0	0	0	0	0	0	0	0	0	0
D-Ribose	0	0	1	0	0	0	0	0	0	0	0	0	0	0	1	0	0	0	0	0	0	0	1	0
D-Saccharic acid	1	1	1	0	1	1	1	1	1	1	1	1	1	0	1	1	1	0	0	1	1	1	1	1
D-Serine	1	0	0	1	0	1	1	1	1	0	1	0	1	0	1	0	0	1	1	0	0	1	0	1
D-Sorbitol	0	0	0	0	0	0	0	0	0	0	0	0	0	0	0	0	0	0	0	0	0	0	0	0
D-Tagatose	0	0	0	0	0	0	0	0	0	0	0	0	0	0	0	0	0	0	0	0	0	0	0	1
D-Tartaric acid	0	0	0	0	0	0	1	0	0	0	0	0	0	0	0	0	0	0	0	0	0	0	1	0
D-Trehalose	0	0	0	0	0	0	0	0	0	0	0	0	0	0	0	0	0	0	0	0	0	0	0	1
D-Xylose	0	0	0	0	0	0	0	0	0	0	0	0	0	0	0	0	0	0	0	1	1	0	1	0
Dextrin	0	0	0	0	0	0	0	0	0	0	0	0	0	0	0	0	0	0	0	0	0	0	0	0
Dihydroxyacetone	0	1	0	0	0	0	0	0	0	0	0	0	1	0	0	0	0	0	0	0	0	0	0	0
DL-a-Glycerol Phosphate	0	0	1	0	0	0	0	0	0	0	0	0	0	0	0	0	0	0	0	0	0	0	0	0
DL-Carnitine	1	1	1	1	1	1	1	1	1	1	1	1	1	1	1	1	1	1	0	1	1	0	1	1
DL-Malic acid	1	1	1	1	1	1	1	1	1	1	1	1	1	1	1	1	1	1	1	1	1	1	1	1
Dulcitol	0	0	0	0	0	0	0	0	0	0	0	0	0	0	0	0	0	0	0	0	0	0	0	0
Formic acid	0	0	1	0	1	0	1	1	1	1	0	1	1	1	1	1	1	1	1	1	1	0	0	1
Fumaric acid	1	1	1	1	1	1	1	1	1	1	1	1	1	1	1	1	1	1	1	1	1	1	1	1
g-Amino Butyric acid	1	1	1	1	1	1	1	1	1	1	1	1	1	1	1	1	1	1	1	1	1	1	1	1
g-Hydroxybutyric acid	0	0	0	0	0	0	0	0	1	0	0	0	0	0	0	0	0	0	0	0	0	0	1	1
Gly-Asp	1	0	0	0	0	1	0	1	0	0	1	0	0	0	0	0	0	0	0	0	0	0	0	0
Gly-Glu	1	0	1	0	0	1	0	1	1	1	1	1	0	0	0	0	1	0	0	0	1	0	0	0
Gly-Pro	1	0	0	0	0	1	0	0	0	0	1	0	0	0	0	0	0	0	0	0	0	0	0	0
Glycerol	0	1	1	1	1	1	1	1	1	1	1	1	1	1	1	1	1	1	1	1	1	1	1	1
Glycine	0	0	1	0	1	1	0	0	0	0	1	0	1	1	0	0	1	0	0	1	0	0	0	0
Glycogen	0	0	0	0	0	0	0	0	0	0	0	0	0	0	0	0	0	0	0	0	0	0	0	0
Glycolic acid	0	0	0	0	0	0	0	0	1	0	0	0	0	0	0	0	0	0	0	0	0	0	1	0
Glyoxylic acid	0	0	0	0	0	0	0	0	1	0	0	0	0	0	0	0	0	0	0	0	0	0	0	0
Hexanoic acid	0	1	1	1	1	0	1	1	1	1	1	1	1	1	1	1	1	1	1	1	1	1	1	1
Hydroxy-L-Proline	1	1	0	1	1	1	1	1	1	1	1	1	1	1	1	1	1	0	1	1	1	1	1	1
Inosine	1	1	0	1	1	0	1	0	1	1	1	1	1	1	1	1	1	0	0	1	1	0	1	1
Itaconic acid	0	0	0	0	0	0	1	0	0	0	0	0	0	0	0	0	0	0	0	0	0	0	1	0
L-Alaninamide	0	0	0	0	0	0	0	0	0	0	0	0	1	0	0	0	1	0	0	0	0	0	0	0
L-Alanine	1	1	1	1	1	1	1	1	1	1	1	1	1	1	1	1	1	1	1	1	1	1	1	1
L-Arabinose	0	0	0	0	0	0	1	0	0	1	0	0	1	0	0	0	0	0	1	0	0	0	1	0
L-Arabitol	0	0	0	0	0	0	0	0	0	0	0	0	0	0	0	0	0	0	0	0	0	0	1	0
L-Arginine	1	1	1	1	1	1	1	1	1	1	1	1	1	1	1	1	1	1	1	1	1	1	0	1
L-Asparagine	1	1	1	1	1	1	1	1	1	1	1	1	1	1	1	1	1	1	1	1	1	1	1	1
L-Aspartic acid	1	1	1	1	1	1	1	1	1	1	1	1	1	1	1	1	1	1	1	1	1	1	1	1
L-Fucose	0	0	0	0	0	0	0	0	0	0	0	0	0	0	0	0	0	0	0	0	0	0	0	0
L-Galactonic acid-g-Lactone	1	1	1	0	0	1	1	1	1	1	1	0	1	0	1	1	1	0	0	1	1	1	1	1
L-Glutamic acid	1	1	1	1	1	1	1	1	1	1	1	1	1	1	1	1	1	1	1	1	1	1	1	1
L-Glutamine	1	1	1	1	1	1	1	1	1	1	1	1	1	1	1	1	1	1	1	1	1	1	1	1
L-Histidine	1	1	1	1	1	1	1	1	1	1	1	1	1	1	1	1	1	1	1	1	1	1	1	1
L-Homoserine	0	0	0	0	0	0	0	0	0	0	0	0	0	0	0	0	1	0	0	0	0	0	0	0
L-Isoleucine	1	1	1	1	1	1	1	1	1	1	1	1	1	1	1	1	1	1	1	1	1	1	0	1
L-Lactic acid	1	1	1	1	1	1	1	1	1	1	1	1	1	1	1	1	1	1	1	1	1	1	1	1
L-Leucine	1	1	1	1	1	1	1	1	1	1	1	1	1	1	1	1	1	1	1	1	1	1	0	1
L-Lysine	1	1	1	0	1	1	0	1	1	0	1	1	1	1	1	1	1	1	0	1	1	0	0	1
L-Lyxose	0	0	0	0	0	0	0	0	0	0	0	0	0	0	0	0	0	0	1	0	0	0	1	0
L-Malic acid	1	1	1	1	1	1	1	1	1	1	1	1	1	1	1	1	1	1	1	1	1	1	1	1
L-Methionine	0	0	0	1	0	0	0	0	0	0	0	0	0	0	0	0	0	0	0	0	0	0	0	0
L-Ornithine	1	1	1	1	1	1	0	1	1	1	1	1	1	1	1	1	1	1	1	1	1	1	0	1
L-Phenylalanine	1	1	1	0	1	1	1	1	1	1	1	1	1	1	0	1	0	1	1	1	0	1	0	1
L-Proline	1	1	1	1	1	1	1	1	1	1	1	1	1	1	1	1	1	1	1	1	1	1	1	1
L-Pyroglutamic acid	1	1	1	1	1	0	1	1	0	1	1	1	1	1	1	1	1	1	1	1	1	1	0	1
L-Rhamnose	0	0	0	0	0	0	0	0	0	0	0	0	0	0	0	0	0	0	0	0	0	0	1	0
L-Serine	1	1	1	0	1	1	1	1	1	1	1	1	1	1	1	1	1	1	0	1	1	1	0	1
L-Sorbose	0	0	0	0	0	0	0	0	0	0	0	0	0	0	0	0	0	0	0	0	0	0	0	0
L-Tartaric acid	1	0	0	0	1	1	1	1	1	1	1	1	0	0	1	0	0	1	0	0	0	1	1	0
L-Threonine	0	0	1	0	0	0	1	0	1	0	0	0	1	0	1	0	1	0	0	1	0	0	0	0
L-Valine	1	1	1	1	1	1	1	1	1	1	1	1	1	1	1	1	1	1	0	1	1	1	0	1
m-Hydroxyphenyl Acetic acid	1	1	0	0	1	1	0	0	0	0	1	0	0	0	1	0	1	0	0	0	0	1	0	0
m-Inositol	0	0	0	0	0	0	0	0	0	0	0	0	0	0	0	0	0	0	0	0	0	0	1	0
m-Tartaric acid	0	0	0	1	1	1	1	0	1	1	1	1	1	0	0	0	1	1	0	0	0	1	1	0
Malonic acid	1	1	1	0	1	0	1	0	1	1	1	1	1	0	0	0	1	1	0	0	0	1	1	0
Maltose	0	0	0	0	0	0	0	0	0	0	0	0	0	0	0	0	0	0	0	0	0	0	0	0
Maltotriose	0	0	0	0	0	0	0	0	0	0	0	0	0	0	0	0	0	0	0	0	0	0	0	1
Mannan	0	0	0	0	0	0	0	0	0	0	0	0	0	0	0	0	0	0	0	0	0	0	0	0
Mono-Methylsuccinate	0	0	0	1	0	0	0	0	0	0	1	0	0	0	0	0	0	0	0	0	0	0	0	0
Mucic acid	1	1	1	0	1	1	1	1	1	1	1	1	1	0	1	1	1	0	0	1	1	1	1	1
N-Acetyl-D-Galactosamine	0	0	0	0	0	0	0	0	0	0	0	0	0	0	0	0	0	0	0	0	0	0	0	0
N-Acetyl-D-Glucosamine	0	0	0	0	0	0	0	0	0	0	0	0	0	0	0	0	0	0	0	0	0	0	0	1
N-Acetyl-D-Mannosamine	0	0	0	0	0	0	0	0	0	0	0	0	0	0	0	0	0	0	0	0	0	0	0	0
N-Acetyl-L-Glutamic acid	0	0	0	1	0	0	1	0	0	0	1	0	0	0	0	0	0	0	0	0	0	0	1	0
N-Acetyl-Neuraminic acid	0	0	0	0	0	0	0	0	0	0	0	0	0	0	0	0	0	0	0	0	0	0	0	0
Oxalic acid	0	0	0	0	0	0	0	0	0	0	0	0	0	0	0	0	0	0	0	0	0	0	0	0
p-Hydroxyphenyl Acetic acid	0	0	0	1	1	1	0	0	1	1	1	0	1	0	1	0	1	0	1	0	0	1	0	0
Palatinose	0	0	0	0	0	0	0	0	0	0	0	0	0	0	0	0	0	0	0	0	0	0	0	0
Pectin	0	0	0	0	0	0	0	0	1	1	0	0	0	0	0	0	1	0	0	0	0	0	0	0
Phenylethylamine	1	1	1	0	1	1	1	1	1	1	0	1	1	0	1	1	1	0	0	1	1	1	0	1
Propionic acid	1	1	1	1	1	1	1	1	1	1	0	1	1	1	1	1	1	1	1	1	1	0	1	1
Putrescine	1	1	1	1	1	1	1	1	1	1	1	1	1	1	1	1	1	1	1	1	1	1	1	1
Pyruvic acid	1	1	1	1	1	1	1	1	1	1	0	1	1	1	1	1	1	1	1	1	1	0	1	1
Quinic acid	1	1	1	1	1	1	1	1	1	0	1	1	1	1	1	1	1	1	1	1	1	1	1	1
Salicin	0	0	0	0	0	0	0	0	0	0	0	0	0	0	0	0	0	0	0	0	0	0	0	0
Sebacic acid	0	0	0	0	0	0	0	0	0	0	0	0	0	0	0	0	0	0	0	0	0	0	0	0
Stachyose	0	0	0	0	0	0	0	0	0	0	0	0	0	0	0	0	0	0	0	0	0	0	0	0
Succinic acid	0	1	1	1	1	1	1	1	1	1	1	1	1	1	1	1	1	1	1	1	1	1	1	1
Sucrose	0	0	0	0	0	0	0	0	0	0	0	0	0	0	0	0	0	0	0	0	0	0	0	0
Thymidine	0	0	0	0	0	0	0	0	0	0	0	0	0	0	0	0	0	0	0	0	0	0	0	0
Tricarballylic acid	0	0	0	0	0	0	1	0	1	1	0	1	0	1	0	1	0	0	0	1	1	0	0	0
Tyramine	0	0	0	1	1	1	0	0	1	1	1	0	0	0	1	0	1	0	1	0	0	1	0	0
Uridine	0	0	0	0	0	0	0	0	0	1	0	0	1	0	1	1	1	0	0	1	0	0	1	0
Xylitol	0	0	0	0	0	0	0	0	0	0	0	0	0	0	0	0	0	0	0	0	0	0	1	0
2-Hydroxybenzoic acid	0	0	0	0	0	0	0	0	1	0	0	0	0	0	0	0	0	0	0	0	0	0	0	0
2,3-Butanedione	0	0	0	0	0	0	0	0	0	0	0	0	0	0	0	0	0	0	0	0	0	0	0	0
3-Methylglucose	0	0	0	0	0	0	0	0	0	0	0	0	0	0	0	0	0	0	0	0	0	0	0	0
3-O-b-D-Galactopyranosyl-D-Arabinose	0	0	1	0	0	0	0	0	0	0	0	0	0	0	0	0	1	0	0	0	0	0	0	0
a-Cyclodextrin	0	0	0	0	0	0	0	0	0	0	0	0	0	0	0	0	0	0	0	0	0	0	0	0
a-Hydroxyglutaric acid-g-Lactone	0	0	1	1	0	0	1	0	0	0	1	0	0	0	0	0	1	1	0	0	0	0	0	0
a-Keto-Valeric acid	0	1	0	0	1	0	1	0	1	0	1	1	1	1	1	1	1	1	1	1	1	1	0	1
a-Methyl-D-Galactoside	0	0	0	0	0	0	0	0	0	0	0	0	0	0	0	0	0	0	0	0	0	0	0	0
a-Methyl-D-Mannoside	0	0	0	0	0	0	0	0	0	0	0	0	0	0	0	0	0	0	0	0	0	0	0	0
Amygdalin	0	0	0	0	0	0	0	0	0	0	0	0	0	0	0	0	0	0	0	0	0	0	0	0
b-Cyclodextrin	0	0	0	0	0	0	0	0	0	0	0	0	0	0	0	0	0	0	0	0	0	0	0	0
b-Methyl-D-Galactoside	0	0	0	0	0	0	0	0	0	0	0	0	0	0	0	0	0	0	0	0	0	0	0	0
b-Methyl-D-Xyloside	0	0	0	0	0	0	0	0	0	0	0	0	0	0	0	0	0	0	0	0	0	0	0	0
Bromosuccinic acid	1	1	1	1	1	1	1	1	1	1	1	1	1	1	1	1	1	1	1	1	1	1	1	1
D-Fucose	0	0	0	0	0	0	0	0	0	0	0	0	0	0	0	0	0	0	0	0	0	0	0	0
D-Galactonic acid-g-Lactone	0	0	1	0	0	0	1	0	0	0	0	0	0	0	0	0	0	0	0	0	0	0	1	0
D-Glucosaminic acid	0	0	1	0	0	0	0	0	0	0	0	0	0	0	0	0	0	0	0	0	0	0	1	0
D-Lactic acid Methyl Ester	1	0	1	1	1	1	1	0	1	0	1	0	1	1	1	1	1	1	1	1	0	1	0	1
D-Lactitol	0	0	0	0	0	0	0	0	0	0	0	0	0	0	0	0	0	0	0	0	0	0	0	0
D-Melezitose	0	0	0	0	0	0	0	0	0	0	0	0	0	0	0	0	0	0	0	0	0	0	0	0
D-Psicose	0	0	0	0	0	0	0	0	0	0	0	0	0	0	0	0	0	0	0	0	0	0	0	0
D-Ribono-1,4-Lactone	1	0	0	1	1	1	0	0	0	0	1	0	1	0	1	0	1	0	0	0	0	1	0	1
D-Threonine	0	0	1	0	0	0	0	0	0	0	0	0	1	0	0	0	0	0	0	0	0	0	0	0
DL-Octopamine	0	0	0	0	0	0	0	0	0	0	0	0	0	0	0	0	0	0	1	0	0	0	0	0
g-Cyclodextrin	0	0	0	0	0	0	0	0	0	0	0	0	0	0	0	0	0	0	0	0	0	0	0	0
Gelatin	0	0	0	0	0	0	0	0	0	0	0	0	0	0	0	0	0	0	0	0	0	0	0	0
Gentiobiose	0	0	0	0	0	0	0	0	0	0	0	0	0	0	0	0	0	0	0	0	0	0	0	0
Glucuronamide	0	0	0	0	0	0	0	0	0	0	0	0	0	0	0	0	0	0	0	0	0	0	0	0
i-Erythritol	0	0	0	0	0	0	0	0	0	0	0	0	0	0	0	0	0	0	0	0	0	0	0	0
Inulin	0	0	0	0	0	0	0	0	0	0	0	0	0	0	0	0	0	0	0	0	0	0	0	0
L-Glucose	0	0	0	0	0	0	0	0	0	0	0	0	0	0	0	0	0	0	0	0	0	0	0	0
Lactulose	0	0	0	0	0	0	0	0	0	0	0	0	0	0	0	0	0	0	0	0	0	0	0	0
Laminarin	0	0	0	0	0	0	0	0	0	0	0	0	0	0	0	0	0	0	0	0	0	0	0	0
Maltitol	0	0	0	0	0	0	0	0	0	0	0	0	0	0	0	0	0	0	0	0	0	0	0	0
Melibionic acid	0	0	0	0	0	0	0	0	0	0	0	0	0	0	0	0	0	0	0	0	0	0	0	0
Methylpyruvate	1	1	1	1	1	1	1	0	1	1	0	1	1	1	1	1	1	1	1	1	1	0	1	1
N-Acetyl-D-Glucosaminitol	0	0	0	0	0	0	0	0	0	0	0	0	0	0	0	0	0	0	0	0	0	0	0	0
Oxalomalic acid	0	0	0	0	0	0	0	0	0	0	0	0	0	0	0	0	0	0	0	0	0	0	0	0
sec-Butylamine	0	0	0	0	0	0	0	0	0	0	0	0	0	0	0	0	0	0	0	0	0	0	0	0
Sedoheptulosan	0	0	0	0	0	0	0	0	0	0	0	0	0	0	0	0	0	0	0	0	0	0	0	0
Sorbic acid	0	0	0	0	0	0	1	0	1	1	0	1	1	0	1	1	1	0	0	1	1	0	0	1
Succinamic acid	0	0	1	1	0	0	0	0	0	0	1	0	0	0	0	0	1	0	0	0	0	0	0	0
Turanose	0	0	0	0	0	0	0	0	0	0	0	0	0	0	0	0	0	0	0	0	0	0	0	0
Tween 20	1	0	1	0	0	1	1	1	1	1	1	1	1	1	1	1	1	0	0	1	1	1	0	1
Tween 40	0	0	1	0	0	1	1	1	1	1	1	1	1	1	1	1	1	0	0	1	1	1	0	1
Tween 80	1	1	1	0	0	0	1	1	1	1	1	1	1	1	1	1	1	0	0	1	1	1	0	1
* Compounds without BiGG IDs are separated by a dotted line.

## Sheet: Table S4
Table S4. List of all strains in pangenome analysis
	Strain name
1	ATCC 11172
2	ATCC 12633
3	ATCC 12842
4	ATCC 15070
5	ATCC 17391
6	ATCC 17428
7	ATCC 17453
8	ATCC 17485
9	ATCC 17494
10	ATCC 17514
11	ATCC 17522
12	ATCC 17633
13	ATCC 21025
14	ATCC 23483
15	ATCC 23486
16	ATCC 23973
17	ATCC 23974
18	ATCC 23975
19	ATCC 25571
20	ATCC 31303
21	ATCC 31753
22	ATCC 31800
23	ATCC 31916
24	ATCC 39004
25	ATCC 39167
26	ATCC 39213
27	ATCC 43142
28	ATCC 4359
29	ATCC 49128
30	ATCC 49688
31	ATCC 53645
32	ATCC 53902
33	ATCC 55687
34	ATCC 598
35	ATCC 700097
36	ATCC 700369
37	ATCC 700447
38	ATCC 700478
39	ATCC 795
40	ATCC 8209
41	YKD221
42	PA14H7
43	PD1
44	KF703 (=NBRC 110666)
45	UASWS0946
46	ATH-43
47	CBB5
48	SF1
49	791_PPUT
50	JLR11
51	PCL1760
52	IOFA1
53	HB13667
54	HB4184
55	H
56	ABAC8
57	FDAARGOS_121
58	1A00316
59	BW11M1
60	JQ581
61	CBF10-2
62	KB9
63	INSali382
64	PSP3
65	PSP4
66	PSP1
67	PSP2
68	IAC-RBcr5
69	A514
70	ASAD
71	DZ-F23
72	DZ-C20
73	DZ-C18
74	1312
75	UV4/95
76	UV4
77	Pseudomonas putida FW305-E2
78	FDAARGOS_409
79	FDAARGOS_376
80	CA-3
81	DPA1
82	KT-27
83	KT-90
84	KH-20-11
85	KH-18-2
86	KH-21-114
87	KH-21-134
88	KCJK7916
89	KCJK7911
90	S2_005_003_R2_38
91	HAMBI_6
92	ATCC 31483
93	ZKA37
94	LD6
95	NCTC912
96	NCTC10936
97	NCTC7914
98	142223
99	12917
100	BIGb0473
101	S16
102	JUb85
103	II-2
104	JR16
105	OR45a
106	KB3
107	NRRL B-252
108	NRRL B-251
109	NFIX47
110	FF4
111	NCTC13185
112	TUM15504
113	n4t
114	BOE100
115	ODNR4SY
116	PaW85-2019
117	PaW85-d13TA
118	UMG604
119	TT321
120	TT322
121	P7765
122	IPO3752
123	WP4-W18-CRE-03
124	12464 strain PP7
125	CFBP8769
126	20-MO00630-0
127	20-MO00629-0
128	20-MO00631-0
129	20-MO00634-0
130	20-MO00633-0
131	20-MO00635-0
132	20-MO00636-0
133	20-MO00637-0
134	20-MO00640-0
135	20-MO00641-0
136	PSB00025
137	PSB00023
138	PSB00017
139	PSB00015
140	PSB00012
141	PSB00007
142	F1
143	ITEM 17297
144	CSV86
145	B001
146	str. Idaho
147	B6-2
148	LS46
149	SJTE-1
150	S12
151	S11
152	TRO1
153	MTCC 5279
154	JCM 18452
155	JCM 18798
156	LF54
157	S13.1.2
158	SJ3
159	S610
160	KG-4
161	OUS82
162	W15Oct28
163	T2-2
164	KT2440

## Sheet: Table S5
Table S5. Metabolic prediction by 24 strain-specific GEMs
Met (ATCC strain #)	598	795	4359	8209	11172	12633	12842	15070	17428	17453	17485	17514	17522	21025	23973	23974	25571	31753	31800	43142	49688	700097	700447	KT2440
1,2-Propanediol	0	0	0	0	0	0	0	0	0	0	0	0	0	0	0	0	0	0	0	0	0	0	0	0
2-Aminoethanol	1	1	1	1	1	1	1	1	1	1	1	1	1	1	1	1	1	1	1	1	1	1	1	1
2-Deoxy-D-Ribose	0	0	0	0	0	0	0	0	0	0	1	0	0	0	0	0	0	0	0	0	0	0	1	1
2,3-Butanediol	0	0	0	0	0	0	0	0	0	0	0	0	0	0	0	0	0	0	0	0	0	0	0	0
2`-Deoxyadenosine	0	0	0	0	0	0	0	0	0	0	0	0	0	0	0	0	0	0	0	0	0	0	0	0
3-Hydroxy-2-butanone	1	1	0	1	1	1	1	1	1	1	1	1	0	1	1	1	1	1	1	1	1	1	1	1
4-Hydroxybenzoic acid	1	1	1	1	1	1	1	1	1	0	1	1	1	1	1	1	1	1	1	1	1	1	0	1
5-Keto-D-Gluconic acid	0	0	0	0	0	0	0	0	0	0	0	0	0	0	0	0	0	0	0	0	0	0	0	0
a-D-Glucose	1	1	1	1	1	1	1	1	1	1	1	1	1	1	1	1	1	1	1	1	1	1	1	1
a-D-Lactose	0	0	0	0	0	0	0	0	0	0	0	0	0	0	0	0	0	0	0	0	0	0	0	0
a-Hydroxybutyric acid	0	1	1	1	1	0	1	1	1	1	0	0	1	1	1	1	1	1	1	1	1	0	1	1
a-Ketobutyric acid	0	1	1	1	1	0	1	1	1	1	0	0	1	1	0	0	1	1	0	1	1	0	0	0
a-Ketoglutaric acid	1	1	1	1	1	1	1	1	1	1	1	1	1	1	1	1	1	1	1	1	1	1	1	1
a-Methyl-D-Glucoside	0	0	0	0	0	0	0	0	0	0	0	0	0	0	0	0	0	0	0	0	0	0	0	0
Acetamide	0	0	0	0	0	0	0	0	0	0	0	1	0	0	1	1	0	0	0	0	1	0	1	1
Acetic acid	1	1	1	1	1	1	1	1	1	1	1	1	1	1	1	1	1	1	1	1	1	1	1	1
Acetoacetic acid	1	1	1	1	1	0	1	1	1	1	0	1	1	1	1	1	1	1	0	1	1	0	0	0
Adenosine	0	0	0	0	0	0	0	0	0	0	0	0	0	0	0	0	0	0	0	0	0	0	0	0
Adonitol	0	0	0	0	0	0	0	0	0	0	0	0	0	0	0	0	0	0	0	0	0	0	0	0
Ala-Gly	1	1	1	1	0	1	1	1	1	1	1	1	1	1	1	1	1	1	0	1	1	0	0	1
Arbutin	0	0	0	0	0	0	0	0	0	0	0	0	0	0	0	0	0	0	0	0	0	0	0	0
b-D-Allose	0	0	0	0	0	0	1	0	1	0	0	0	0	0	0	0	0	0	0	0	0	0	0	0
b-Hydroxybutyric acid	1	1	1	1	1	1	1	1	1	1	1	1	1	1	1	1	1	1	1	1	1	1	1	1
b-Methyl-D-Glucoside	0	0	0	0	0	0	0	0	0	0	0	0	0	0	0	0	0	0	0	0	0	0	0	0
b-Methyl-D-Glucuronic acid	0	0	0	0	0	0	0	0	1	0	0	0	0	0	0	0	0	0	0	0	0	0	0	0
Butyric acid	1	1	1	1	1	1	1	1	1	1	1	1	1	1	1	1	1	1	1	1	1	1	1	1
Capric acid	1	1	1	1	1	1	1	1	1	1	1	1	1	1	1	1	1	1	1	1	1	1	1	1
Chondroitin Sulfate C	0	0	0	0	0	0	0	0	0	0	0	0	0	0	0	0	0	0	0	0	0	0	0	0
Citraconic acid	0	0	1	0	0	0	1	0	0	0	0	0	0	0	0	0	0	0	0	0	1	0	1	0
Citramalic acid	0	0	1	0	0	0	1	0	0	0	0	0	0	0	0	0	0	0	0	0	0	0	1	0
Citric acid	1	1	1	1	1	1	1	1	1	1	1	1	1	1	1	1	1	1	1	1	1	1	1	1
D-Alanine	1	1	1	1	1	1	1	1	1	1	1	1	1	1	1	1	1	1	1	1	1	1	1	1
d-Amino Valeric acid	1	1	1	1	1	1	1	0	1	1	1	1	1	1	1	1	1	1	1	1	1	1	1	1
D-Arabinose	0	0	0	0	0	0	0	0	0	0	0	0	0	0	0	0	0	0	0	0	0	0	0	0
D-Arabitol	0	0	0	0	0	0	0	0	0	0	0	0	0	0	0	0	0	0	0	0	0	0	0	0
D-Aspartic acid	0	0	0	0	0	0	0	0	1	0	0	0	0	0	0	0	0	0	0	1	0	0	0	0
D-Cellobiose	0	0	0	0	0	0	0	0	0	0	0	0	0	0	0	0	0	0	0	0	0	0	0	0
D-Fructose	1	1	1	1	1	0	1	1	1	1	1	1	1	1	1	1	1	1	1	1	1	1	1	1
D-Fructose-6-Phosphate	0	0	0	0	0	0	0	1	1	1	0	1	0	0	0	0	0	0	0	0	0	0	0	0
D-Galactose	1	0	1	0	0	0	1	1	0	0	1	1	0	0	1	0	0	1	0	0	0	1	1	0
D-Galacturonic acid	1	1	1	1	1	1	1	1	1	1	1	1	1	1	1	1	1	1	1	1	1	1	1	1
D-Gluconic acid	1	1	1	1	1	1	1	1	1	1	1	1	1	1	1	1	1	1	0	1	1	1	1	1
D-Glucosamine	1	0	1	0	0	0	1	0	1	0	0	0	0	0	0	0	0	0	0	0	0	0	1	1
D-Glucose-1-Phosphate	0	0	0	0	0	0	0	0	0	0	0	0	0	0	0	0	0	0	0	0	0	0	0	1
D-Glucose-6-Phosphate	0	0	0	0	0	0	0	0	0	0	0	0	0	0	0	0	0	0	0	0	0	0	1	1
D-Glucuronic acid	1	1	1	0	1	1	1	0	1	1	1	0	1	0	1	1	1	0	0	1	1	1	1	1
D-Malic acid	1	1	1	1	1	1	1	1	1	1	1	1	1	1	1	1	1	1	1	1	1	1	1	1
D-Mannitol	0	0	1	0	0	0	0	0	0	0	0	1	0	0	0	0	0	0	0	0	0	0	1	0
D-Mannose	0	1	1	0	0	0	1	1	0	0	0	1	1	0	1	1	1	0	0	1	1	0	1	1
D-Melibiose	0	0	0	0	0	0	0	0	0	0	0	0	0	0	0	0	0	0	0	0	0	0	0	0
D-Raffinose	0	0	0	0	0	0	0	0	0	0	0	0	0	0	0	0	0	0	0	0	0	0	0	0
D-Ribose	1	1	1	1	1	1	1	1	1	1	1	1	1	1	1	1	1	1	0	1	1	1	1	1
D-Saccharic acid	1	1	1	0	1	1	1	1	1	1	1	1	1	0	1	1	1	0	0	1	1	1	1	1
D-Serine	1	0	0	1	0	1	1	1	1	0	1	0	1	0	1	0	0	1	1	0	1	1	0	1
D-Sorbitol	0	0	0	0	0	0	0	0	0	0	0	0	0	0	0	0	0	0	0	0	0	0	0	0
D-Tagatose	1	0	0	0	0	0	0	0	1	0	0	0	0	0	0	0	0	0	0	0	0	0	0	0
D-Tartaric acid	0	0	0	0	0	0	0	0	0	0	0	0	0	0	0	0	0	0	0	0	0	0	0	0
D-Trehalose	0	0	0	0	0	0	0	0	0	0	0	0	0	0	0	0	0	0	0	0	0	0	0	1
D-Xylose	0	0	0	0	0	0	0	0	0	0	0	0	0	0	0	1	0	0	0	1	1	0	1	0
Dextrin	0	0	0	0	0	0	0	0	0	0	0	0	0	0	0	0	0	0	0	0	0	0	0	0
Dihydroxyacetone	1	1	1	1	1	1	1	1	1	1	1	1	1	1	1	1	1	1	1	1	1	1	1	0
DL-a-Glycerol Phosphate	0	0	1	0	0	0	0	0	0	0	0	0	0	0	0	0	0	0	0	0	0	0	0	1
DL-Carnitine	1	1	1	1	1	1	1	1	1	1	1	1	1	1	1	1	1	1	1	1	1	0	1	1
DL-Malic acid	1	1	1	1	1	1	1	1	1	1	1	1	1	1	1	1	1	1	1	1	1	1	1	1
Dulcitol	0	1	0	0	0	0	0	0	0	0	0	0	0	1	0	0	0	0	0	0	0	0	0	0
Formic acid	0	0	0	0	0	0	0	0	0	0	0	0	0	0	0	0	0	0	0	0	0	0	0	0
Fumaric acid	1	1	1	1	1	1	1	1	1	1	1	1	1	1	1	1	1	1	1	1	1	1	1	1
g-Amino Butyric acid	1	1	1	1	1	1	1	1	1	1	1	1	1	1	1	1	1	1	1	1	1	1	1	1
g-Hydroxybutyric acid	0	0	0	0	0	0	0	0	1	1	0	1	0	0	0	0	0	0	0	0	0	0	1	1
Gly-Asp	1	0	0	0	0	1	0	1	0	0	1	0	0	0	0	0	0	0	0	0	0	0	0	0
Gly-Glu	1	0	1	0	0	1	0	1	1	1	1	1	0	0	0	0	1	0	0	0	1	0	0	0
Gly-Pro	1	0	0	0	0	1	0	1	0	0	1	0	0	0	0	0	0	0	1	0	0	0	0	0
Glycerol	1	1	1	1	1	1	1	1	1	1	1	1	1	1	1	1	1	1	1	1	1	1	1	1
Glycine	1	1	1	0	1	1	1	1	1	1	1	1	1	1	1	1	1	1	0	1	1	1	0	1
Glycogen	0	0	0	0	0	0	0	0	0	0	0	0	0	0	0	0	0	0	0	0	0	0	0	0
Glycolic acid	0	0	0	0	0	0	0	0	1	1	0	0	0	0	0	0	0	0	0	0	0	0	1	0
Glyoxylic acid	0	0	0	0	0	0	0	0	1	0	0	0	0	0	0	0	0	0	0	0	0	0	1	0
Hexanoic acid	1	1	1	1	1	1	1	1	1	1	1	1	1	1	1	1	1	1	1	1	1	1	1	1
Hydroxy-L-Proline	1	1	1	1	1	1	1	1	1	1	1	1	1	1	1	1	1	1	1	1	1	1	1	1
Inosine	0	0	0	0	0	0	0	0	0	0	0	0	0	0	0	0	0	0	0	0	0	0	0	0
Itaconic acid	0	0	0	0	0	0	0	0	0	0	0	0	0	0	0	0	0	0	0	0	0	0	0	0
L-Alaninamide	0	0	0	0	0	0	0	0	0	0	0	0	1	0	0	0	1	1	0	0	1	0	0	0
L-Alanine	1	1	1	1	1	1	1	1	1	1	1	1	1	1	1	1	1	1	1	1	1	1	1	1
L-Arabinose	0	0	0	0	0	0	1	0	0	1	0	0	1	0	0	0	0	0	1	0	0	0	1	0
L-Arabitol	0	0	0	0	0	0	0	0	0	0	0	0	0	0	0	0	0	0	0	0	0	0	0	0
L-Arginine	1	1	1	1	1	1	1	1	1	1	1	1	1	1	1	1	1	1	1	1	1	1	0	1
L-Asparagine	1	1	1	1	1	1	1	1	1	1	1	1	1	1	1	1	1	1	1	1	1	1	1	1
L-Aspartic acid	1	1	1	1	1	1	1	1	1	1	1	1	1	1	1	1	1	1	1	1	1	1	1	1
L-Fucose	0	0	0	0	0	0	0	0	0	0	1	0	0	0	0	0	0	0	0	0	0	0	0	0
L-Galactonic acid-g-Lactone	0	0	0	0	0	0	0	0	0	0	0	0	0	0	0	0	0	0	0	0	0	0	0	0
L-Glutamic acid	1	1	1	1	1	1	1	1	1	1	1	1	1	1	1	1	1	1	1	1	1	1	1	1
L-Glutamine	1	1	1	1	1	1	1	1	1	1	1	1	1	1	1	1	1	1	1	1	1	1	1	1
L-Histidine	1	1	1	1	1	1	1	1	1	1	1	1	1	1	1	1	1	1	1	1	1	1	1	1
L-Homoserine	0	0	0	0	0	0	0	0	0	0	0	0	0	0	0	0	0	0	0	0	0	0	0	0
L-Isoleucine	1	1	1	1	1	1	1	1	1	1	1	1	1	1	1	1	1	1	1	1	1	1	1	1
L-Lactic acid	1	1	1	1	1	1	1	1	1	1	1	1	1	1	1	1	1	1	1	1	1	1	1	1
L-Leucine	1	1	1	1	1	1	1	1	1	1	1	1	1	1	1	1	1	1	1	1	1	1	0	1
L-Lysine	1	1	1	1	1	1	1	1	1	1	1	1	1	1	1	1	1	1	0	1	1	1	0	1
L-Lyxose	0	0	0	0	0	0	0	0	0	0	0	0	0	0	0	0	0	0	1	0	0	0	1	0
L-Malic acid	1	1	1	1	1	1	1	1	1	1	1	1	1	1	1	1	1	1	1	1	1	1	1	1
L-Methionine	1	1	0	1	1	0	1	1	1	1	1	1	0	1	0	1	0	1	0	0	1	1	0	0
L-Ornithine	1	1	1	1	1	1	1	1	1	1	1	1	1	1	1	1	1	1	1	1	1	1	1	1
L-Phenylalanine	1	1	1	0	1	1	1	1	1	1	1	1	1	1	0	1	0	1	1	1	0	1	0	1
L-Proline	1	1	1	1	1	1	1	1	1	1	1	1	1	1	1	1	1	1	1	1	1	1	1	1
L-Pyroglutamic acid	1	1	1	1	1	0	1	1	0	1	1	1	1	1	1	1	1	1	1	1	1	1	0	1
L-Rhamnose	0	0	0	0	0	0	0	0	0	0	0	0	0	0	0	0	0	0	0	0	0	0	0	0
L-Serine	1	1	1	0	1	1	1	1	1	1	1	1	1	1	1	1	1	1	1	1	1	1	1	1
L-Sorbose	0	0	0	0	0	0	0	0	0	0	0	0	0	0	0	0	0	0	0	0	0	0	0	0
L-Tartaric acid	1	1	0	1	1	1	1	1	1	1	1	1	0	1	1	0	0	1	0	0	0	1	1	0
L-Threonine	1	1	1	1	0	0	1	1	1	1	0	0	1	0	1	0	1	1	0	1	1	0	0	0
L-Valine	1	1	1	1	1	1	1	1	1	1	1	1	1	1	1	1	1	1	0	1	1	1	0	1
m-Hydroxyphenyl Acetic acid	1	1	0	0	1	1	0	0	0	0	1	0	0	0	0	0	1	0	0	0	0	1	0	0
m-Inositol	0	0	0	0	0	0	0	0	0	0	0	0	0	0	0	0	0	0	0	0	0	0	0	0
m-Tartaric acid	0	0	0	1	1	1	1	0	1	1	1	1	1	1	0	0	1	1	0	0	0	1	1	0
Malonic acid	1	1	1	0	1	1	1	0	1	1	1	1	1	0	0	0	1	1	0	0	0	1	1	0
Maltose	0	0	0	0	0	0	0	0	0	0	0	0	0	0	0	0	0	0	0	0	0	0	0	1
Maltotriose	0	0	0	0	0	0	0	1	0	0	0	0	0	0	1	0	0	1	0	1	0	0	0	1
Mannan	0	0	0	0	0	0	0	0	0	0	0	0	0	0	0	0	0	0	0	0	0	0	0	0
Mono-Methylsuccinate	0	0	0	0	0	0	0	0	0	0	0	0	0	0	0	0	0	0	0	0	0	0	0	0
Mucic acid	1	1	1	0	1	1	1	1	1	1	1	1	1	0	1	1	1	0	0	1	1	1	1	1
N-Acetyl-D-Galactosamine	0	0	0	0	0	0	0	0	0	0	0	0	0	0	0	0	0	0	0	0	0	0	0	0
N-Acetyl-D-Glucosamine	0	0	0	0	0	0	0	0	0	0	0	0	0	0	0	0	0	0	0	0	0	0	0	0
N-Acetyl-D-Mannosamine	1	0	1	0	0	0	0	0	0	0	0	0	0	0	0	0	0	0	0	0	0	0	0	0
N-Acetyl-L-Glutamic acid	0	0	0	1	0	0	1	0	0	0	1	0	0	0	0	0	0	0	0	0	0	0	1	0
N-Acetyl-Neuraminic acid	0	0	0	0	0	0	0	0	0	0	0	0	0	0	0	0	0	0	0	0	0	0	0	0
Oxalic acid	0	0	0	0	0	0	0	0	0	0	0	0	0	0	0	0	0	0	0	0	0	0	0	0
p-Hydroxyphenyl Acetic acid	0	0	0	1	1	1	0	0	1	1	1	0	0	0	0	0	1	0	1	0	0	1	0	0
Palatinose	0	0	0	0	0	0	0	0	0	0	0	0	0	0	0	0	0	0	0	0	0	0	0	0
Pectin	0	0	0	1	0	0	1	0	1	1	0	0	1	0	0	0	1	0	0	0	1	0	0	0
Phenylethylamine	1	1	1	0	1	1	1	1	1	1	0	1	1	0	1	1	1	0	0	1	1	1	0	1
Propionic acid	1	1	1	1	1	1	1	1	1	1	1	1	1	1	1	1	1	1	1	1	1	1	1	1
Putrescine	1	1	1	1	1	1	1	1	1	1	1	1	1	1	1	1	1	1	1	1	1	1	1	1
Pyruvic acid	1	1	1	1	1	1	1	1	1	1	0	1	1	1	1	1	1	1	1	1	1	0	1	1
Quinic acid	1	1	1	1	1	1	1	1	1	1	1	1	1	1	1	1	1	1	1	1	1	1	1	1
Salicin	0	0	0	0	0	0	0	0	0	0	0	0	0	0	0	0	0	0	0	0	0	0	0	0
Sebacic acid	0	0	0	0	0	0	0	0	0	0	0	0	0	0	0	0	0	0	0	0	0	0	0	0
Stachyose	0	0	0	0	0	0	0	0	0	0	0	0	0	0	0	0	0	0	0	0	0	0	0	0
Succinic acid	1	1	1	1	1	1	1	1	1	1	1	1	1	1	1	1	1	1	1	1	1	1	1	1
Sucrose	0	0	0	0	0	0	0	0	0	0	0	0	0	0	0	0	0	0	0	0	0	0	0	0
Thymidine	0	0	0	0	0	0	0	0	0	0	0	0	0	0	0	0	0	0	0	0	0	0	0	0
Tricarballylic acid	1	0	1	0	0	0	1	0	1	1	0	1	0	1	0	1	0	0	0	1	1	0	0	0
Tyramine	0	0	0	1	1	1	0	0	1	1	1	0	0	0	0	0	1	0	1	0	0	1	0	0
Uridine	1	1	0	1	0	0	1	1	1	1	1	0	1	0	1	1	1	0	0	1	1	1	1	1
Xylitol	0	0	0	0	0	0	0	0	0	0	0	0	0	0	0	0	0	0	0	0	0	0	0	0
p-Coumarate	1	1	1	0	0	0	0	0	0	0	1	0	1	0	1	0	1	0	0	0	0	1	0	1
Ferulate	1	1	1	0	0	0	0	0	0	0	1	0	0	0	1	0	1	0	0	0	0	1	0	1
Vanillate	1	1	1	0	1	1	1	1	1	0	1	0	1	0	1	1	0	1	0	1	1	1	0	1
Syringate	0	0	0	0	0	0	0	0	0	0	0	0	0	0	0	0	0	0	0	0	0	0	0	0
Syringol	0	0	0	0	0	0	0	0	0	0	0	0	0	0	0	0	0	0	0	0	0	0	0	0
Guaiacol	0	0	0	0	0	0	0	0	0	0	0	0	0	0	0	0	0	0	0	0	0	0	0	0
Phenol	0	0	0	0	1	0	0	0	1	1	0	1	1	0	0	0	0	0	1	0	0	0	0	0
o-Cresol	0	0	0	0	1	0	0	0	0	0	0	1	0	0	0	0	0	0	0	0	0	0	0	0
m-Cresol	0	0	0	0	1	0	0	0	0	0	0	1	0	0	0	0	0	0	0	0	0	0	0	0
p-Cresol	0	0	0	0	1	0	0	0	0	0	0	1	0	0	0	0	0	1	1	0	0	0	0	0
Benzoate	1	1	1	0	0	1	1	1	1	1	1	1	1	1	1	1	1	1	1	1	1	1	1	1
Protocatechuate	1	1	1	1	1	1	1	1	1	0	1	1	1	1	1	1	1	1	0	1	1	1	0	1
Phenylacetate	1	1	1	1	1	1	1	1	1	1	1	1	1	0	1	1	1	0	0	1	1	1	0	1
L-Tyrosine	1	1	1	1	1	1	1	1	1	1	1	1	1	1	1	1	1	1	1	1	1	1	0	1
Terephthalate	0	0	0	0	0	0	0	0	0	0	0	0	0	0	0	0	0	0	0	0	0	0	0	0
Model prediction accuracy	0.86	0.9	0.95	0.9	0.94	0.94	0.89	0.87	0.9	0.88	0.91	0.92	0.95	0.91	0.91	0.92	0.94	0.91	0.94	0.94	0.89	0.92	0.84	0.91

## Sheet: Table S6
Table S6. Summary of MEMOTE reports of strain-specific models*
Category (ATCC #)	598	795	4359	8209	11172	12633	12842	15070	17428	17453	17485	17514
Stoichiometri consistency	100	100	100	100	100	100	100	100	100	100	100	100
Mass balance	99.1	99.2	99.2	99.3	99	99	99.3	99.7	99.4	99.4	99	99.4
Charge balance	99.2	99.2	99.2	99.5	99.3	99.2	99.5	99.8	99.5	99.5	99.2	99.5
Metabolic connectivity	96.9	96.9	100	93.7	96.7	97.5	100	91.8	95.1	95.3	97.2	100
Unbound flux in default medium	78.3	78.5	78	78.2	78.2	78.8	80.2	78.9	78.2	78.2	78.3	80.2
Presence of metabolite annotation	96.1	96	96.3	96.2	95.6	96.1	96.2	96.2	96.1	95.9	96.1	96.1
Presence of reaction annotation	96.1	96.2	96.2	96.3	95.5	95.9	96.2	96.9	96.2	96.1	96	95.9
Presence of gene annotation	37.4	37.4	38.2	42.8	36.4	35.3	43.3	48.8	42.5	42.2	36.2	43.4
Total score	84	84	85	85	84	84	85	85	85	85	84	85
SBML (level, version)	L3, ver 1	L3, ver 1	L3, ver 1	L3, ver 1	L3, ver 1	L3, ver 1	L3, ver 1	L3, ver 1	L3, ver 1	L3, ver 1	L3, ver 1	L3, ver 1
Category (ATCC #)	17522	21025	23973	23974	25571	31753	31800	43142	49688	700097	700447	KT2440
Stoichiometri consistency	100	100	100	100	100	100	100	100	100	100	100	100
Mass balance	99.4	99.5	99.7	99.7	99.2	99.5	99.3	99.7	99.7	99	99.6	99.8
Charge balance	99.4	99.5	99.8	99.8	99.4	99.4	99.4	99.7	99.7	99.2	99.6	99.9
Metabolic connectivity	100	93	92.1	91.7	100	94.1	100	91.9	91.7	97.4	100	99.5
Unbound flux in default medium	78.1	79.8	79.9	80.2	78.3	79	78.8	79.1	78.9	78.2	78.4	86.4
Presence of metabolite annotation	96.2	96.2	96.2	96.2	96.4	95.9	96	96.2	96.2	96.1	96.3	99.7
Presence of reaction annotation	96.1	96.6	96.9	96.9	96.4	96.3	95.7	96.9	96.9	96	96.2	99
Presence of gene annotation	41.9	44.4	49.6	48.5	42.2	42.8	39.1	48.7	48.6	36.1	43.4	98.9
Total score	85	85	86	85	85	85	85	85	85	84	85	92
SBML (level, version)	L3, ver 1	L3, ver 1	L3, ver 1	L3, ver 1	L3, ver 1	L3, ver 1	L3, ver 1	L3, ver 1	L3, ver 1	L3, ver 1	L3, ver 1	L3, ver 1

## Sheet: Table S8
Table S8. High-frequency alleles in alleleome analysis.
Allele frquency	Allele_gene_id in KT2440	Allele_gene name	Allele_protein_function	Allele_protein size
99.3902	PP_4007	infA	translation initiation factor IF-1	72
96.9512	PP_0462	rpmC	50S ribosomal subunit protein L29	64
97.561	PP_5234	glnK	NtrB activator	112
96.9512	PP_0453	rpsJ	30S ribosomal protein S10	103
93.2927	PP_5704	PP_5704	hypothetical protein	58
86.5854	PP_0459	rplV	50S ribosomal protein L22	110
85.3659	PP_4679	ilvH	acetolactate synthase small subunit	163
85.3659	PP_0389	rpsU	30S ribosomal protein S21	71
90.8537	PP_5418	atpE	ATP synthase subunit c	85
84.1463	PP_0479	rpoA	DNA-directed RNA polymerase subunit alpha	333
85.3659	PP_5281	rpmG	50S ribosomal protein L33	51
91.4634	PP_0009	rpmH	50S ribosomal protein L34	44
90.8537	PP_0456	rplW	50S ribosomal protein L23	99
90.2439	PP_4876	rpsR	30S ribosomal protein S18	76
89.6341	PP_1427	rpoE	RNA polymerase ECF-3 &sigma; factor	193
89.6341	PP_0461	rplP	50S ribosomal protein L16	137
88.4146	PP_0471	rpsE	30S ribosomal protein S5	166
87.1951	PP_0460	rpsC	30S ribosomal protein S3	237
87.1951	PP_0475	rpmJ	50S ribosomal protein L36	38
86.5854	PP_0480	rplQ	50S ribosomal protein L17	128
86.5854	PP_2471	ihfA	integration host factor subunit alpha	100
85.9756	PP_0933	mreB	cell wall structural actin-like protein MreB	372
85.9756	PP_0477	rpsK	30S ribosomal protein S11	129
85.3659	PP_4332	PP_4332	chemotaxis protein CheW	159
85.3659	PP_0449	rpsL	30S ribosomal protein S12	123
84.7561	PP_0464	rplN	50S ribosomal protein L14	122
83.5366	PP_2467	rpmI	50S ribosomal protein L35	69
81.7073	PP_4472	csrA	carbon storage regulator	62
81.0976	PP_0135	PP_0135	UPF0391 membrane protein PP_0135	53
79.878	PP_0443	rplK	50S ribosomal protein L11	143
79.878	PP_1901	PP_1901	hypothetical protein	61
78.0488	PP_0465	rplX	50S ribosomal protein L24	104
77.439	PP_5320	phoB	two-component system DNA-binding response regulator PhoB	242
77.439	PP_0843	iscU	iron-sulfur cluster assembly scaffold protein	128
76.2195	PP_4128	nuoK	NADH-quinone oxidoreductase subunit K	102
75.6098	PP_5214	rho	transcription termination factor Rho	419
75	PP_0688	rplU	50S ribosomal protein L21	170
73.7805	PP_1772	rpsA	30S ribosomal protein S1	576
73.1707	PP_5301	rpoZ	DNA-directed RNA polymerase subunit omega	87
71.3415	PP_4119	nuoA	NADH-quinone oxidoreductase subunit A	137
70.122	PP_0466	rplE	50S ribosomal protein L5	179
70.122	PP_1465	rplS	50S ribosomal protein L19	116
69.5122	PP_2468	rplT	50S ribosomal protein L20	118
69.5122	PP_2472	PP_2472	MerR family transcriptional regulator	118
69.5122	PP_2373	PP_2373	hypothetical protein	51
68.9024	PP_0455	rplD	50S ribosomal protein L4	200
68.9024	PP_5282	rpmB	50S ribosomal protein L28	78
68.9024	PP_5502	rmf	ribosome modulation factor	71
68.2927	PP_5416	atpH	ATP synthase subunit delta	178
68.2927	PP_0517	ribH	6,7-dimethyl-8-ribityllumazine synthase	158
66.4634	PP_5054	grxC	glutaredoxin	84
65.8537	PP_0442	nusG	transcription antipausing factor NusG	177
65.8537	PP_0473	rplO	50S ribosomal protein L15	144
65.8537	PP_0975	hupN	DNA-binding protein HU	93
65.2439	PP_3277	paaB	ring 1,2-phenylacetyl-CoA epoxidase subunit beta	93
65.2439	PP_1249	PP_1249	DUF4223 domain-containing protein	63
64.0244	PP_0450	rpsG	30S ribosomal protein S7	156
64.0244	PP_0458	rpsS	30S ribosomal protein S19	91
64.0244	PP_1732	minE	cell division topological specificity factor	84
63.4146	PP_0689	rpmA	50S ribosomal protein L27	85
62.1951	PP_0560	aroQ-I	type II 3-dehydroquinate dehydratase	151
62.1951	PP_0476	rpsM	30S ribosomal protein S13	118
61.5854	PP_0529	xseB	exodeoxyribonuclease 7 small subunit	80
60.9756	PP_0425	yhfA	hypothetical protein	140
60.3659	PP_4877	rpsF	30S ribosomal protein S6	141
60.3659	PP_2322	oprI	major outer membrane lipoprotein	83
59.7561	PP_0932	gatC	aspartyl/glutamyl-tRNA(Asn/Gln) amidotransferase subunit C	102
59.1463	PP_4126	nuoI	NADH-quinone oxidoreductase subunit I	182
59.1463	PP_5146	rppH	RNA pyrophosphohydrolase	159
59.1463	PP_4777	PP_4777	hypothetical protein	67
58.5366	PP_3645	PP_3645	L-proline amide hydrolase	277
58.5366	PP_5271	lrp	leucine-binding DNA-binding transcriptional regulator	162
57.9268	PP_4185	sucD	succinyl-CoA synthetase subunit alpha	294
57.9268	PP_5292	crc	catabolite repression control protein	259
57.9268	PP_0901	colR	two-component system response regulator	227
57.9268	PP_2899	PP_2899	hypothetical protein	62
57.3171	PP_1099	capB	cold shock protein CapB	69
56.7073	PP_0682	PP_0682	inner membrane protein	162
56.7073	PP_5038	PP_5038	lipoprotein	84
56.7073	PP_0963	ttg2F	BolA family protein	79
56.7073	PP_1522	cspA-I	major cold shock protein	69
56.0976	PP_4640	PP_4640	hypothetical protein	65
56.0976	PP_4776	PP_4776	AsnC family transcriptional regulator	158
56.0976	PP_5291	pyrE	orotate phosphoribosyltransferase	213
56.0976	PP_1315	rplM	50S ribosomal protein L13	142
56.0976	PP_2229	mrpC	K(+)/H(+) antiporter subunit C	114
55.4878	PP_0722	prs	ribose-phosphate pyrophosphokinase	313
55.4878	PP_0469	rplF	50S ribosomal protein L6	177
55.4878	PP_0848	iscX	cysteine desulfurase activity regulator	66
55.4878	PP_0373	yqaE	membrane protein	52
54.878	PP_1303	cysD	sulfate adenylyltransferase subunit 2	305
54.878	PP_5289	argB	acetylglutamate kinase	301
54.878	PP_5307	exbD	TonB-gated outer membrane transporter gating inner membrane protein	142
54.878	PP_0468	rpsH	30S ribosomal protein S8	130
54.878	PP_0600	rpsT	30S ribosomal protein S20	92
54.2683	PP_5331	PP_5331	acyl-CoA thioesterase	132
54.2683	PP_4192	sdhD	succinate dehydrogenase hydrophobic membrane anchor subunit	122
54.2683	PP_0241	PP_0241	transporter	71
54.2683	PP_1149	PP_1149	hypothetical protein	38

## Sheet: Table S9
Table S9. Phylogenetic analysis of alleles
Enzyme name	Allele name	Strain name
PcaG	45	[598	795	4359	11172	12633	15070	17485	700097	23975	31916	39213	49128	55687	303.139	303.142	303.169	303.174	303.199	303.429	'303.430'	303.431	303.432	303.449
		303.473	303.486	303.493	303.494	303.529	303.534	303.605	303.611	303.612	303.647	303.651	303.697	303.707	303.778	303.779	303.781	303.782	'1193146.3'	'1193499.3'	'1227924.3'	'1384061.3'	'1410669.4']
	19	[23973	53645	53902	303.175	303.176	'303.180'	303.205	303.532	303.608	303.625	'303.630'	303.666	303.667	303.704	303.705	'1079364.3'	'1081940.5'	'1215087.3'	'PputidaKT2440']
	8	[23974	49688	303.177	303.424	303.488	'303.490'	303.609	'1299319.4']
	6	[23483	23486	303.234	303.547	303.631	'1048261.3']
	5-1	[303.209	303.214	303.215	303.563	303.783]
	5-2	['303.530'	303.772	303.776	303.777	'1410521.3']
	4-1	[8209	'303.170'	303.187	303.549]
	4-2	[303.171	303.531	303.535	303.706]
	3-1	[25571	17391	39004]
	3-2	[17633	303.178	303.548]
	2-1	[21025	'1240350.3']
	2-2	[700369	303.173]
	2-3	[303.172	303.409]
	2-4	[303.204	303.533]
	2-5	[303.487	'303.818']
	2-6	[303.491	303.492]
	2-7	[303.507	303.722]
	2-8	[303.774	303.775]
	1-1	[12842]
	1-2	[17428]
	1-3	[17514]
	1-4	[17522]
	1-5	[31753]
	1-6	[31800]
	1-7	[43142]
	1-8	[31303]
	1-9	[700478]
	1-10	['303.140']
	1-11	[303.179]
	1-12	[303.189]
	1-13	[303.192]
	1-14	[303.203]
	1-15	[303.398]
	1-16	[303.425]
	1-17	['303.450']
	1-18	[303.489]
	1-19	[303.606]
	1-20	[303.613]
	1-21	[303.632]
	1-22	[303.714]
	1-23	[303.752]
	1-24	['303.780']
	1-25	[303.784]
	1-26	['1005395.3']
	1-27	['1449986.3']
PcaH	32	[23973	23974	43142	49688	53645	53902	55687	303.139	303.175	303.176	303.177	303.179	'303.180'	303.204	303.205	303.486	303.489	'303.490'	303.532	303.533	303.608	303.609	'303.630'
		303.666	303.667	303.704	303.705	'1048261.3'	'1079364.3'	'1215087.3'	'1299319.4'	'PputidaKT2440']
	29	[15070	17428	17514	17633	31916	39213	49128	700369	303.142	303.178	'303.430'	303.431	303.449	303.473	303.493	303.494	'303.530'	303.548	303.625	303.651	303.772	303.774	303.775
		303.776	303.777	'1081940.5'	'1193146.3'	'1227924.3'	'1410521.3']
	25	[598	795	4359	12633	17485	700097	303.169	303.174	303.199	303.425	303.429	303.529	303.534	303.605	303.611	303.612	303.647	303.697	303.707	303.778	303.779	303.781	303.784
		'1384061.3'	'1410669.4']
	6	[303.209	303.214	303.215	303.563	303.632	303.783]
	5	[23483	23486	303.234	303.547	303.631]
	4-1	[8209	'303.170'	303.187	303.549]
	4-2	[303.171	303.531	303.535	303.706]
	2-1	[21025	303.714]
	2-2	[25571	17391]
	2-3	[303.172	303.409]
	2-4	[303.203	'1005395.3']
	2-5	[303.432	'1193499.3']
	2-6	[303.487	'303.818']
	2-7	[303.491	303.492]
	1-1	[11172]
	1-2	[12842]
	1-3	[17522]
	1-4	[31753]
	1-5	[31800]
	1-6	[23975]
	1-7	[31303]
	1-8	[39004]
	1-9	[700478]
	1-10	['303.140']
	1-11	[303.173]
	1-12	[303.189]
	1-13	[303.192]
	1-14	[303.398]
	1-15	[303.424]
	1-16	['303.450']
	1-17	[303.488]
	1-18	[303.507]
	1-19	[303.606]
	1-20	[303.613]
	1-21	[303.722]
	1-22	[303.752]
	1-23	['303.780']
	1-24	[303.782]
	1-25	['1240350.3']
	1-26	['1449986.3']
PcaB	19	[15070	31916	39213	49128	55687	303.139	303.142	'303.430'	303.431	303.432	303.449	303.473	303.486	303.494	303.608	303.651	'1193146.3'	'1193499.3'	'1227924.3']
	12	[23973	53645	53902	303.175	303.176	'303.180'	303.205	'303.630'	303.666	303.667	'1215087.3'	'PputidaKT2440']
	6	[12633	303.174	303.534	303.697	303.707	303.779]
	5	[303.209	303.214	303.215	303.632	303.783]
	4-1	[598	795	303.611	303.612]
	4-2	[17485	700097	303.169	303.425]
	4-3	[23974	43142	49688	303.609]
	4-4	[23483	23486	303.547	303.631]
	3	['303.530'	303.777	'1410521.3']
	2-1	[21025	'1240350.3']
	2-2	[25571	17391]
	2-3	[303.172	303.409]
	2-4	[303.177	'1299319.4']
	2-5	[303.424	303.489]
	2-6	[303.491	303.492]
	2-7	[303.507	303.722]
	2-8	[303.529	303.778]
	2-9	[303.531	303.535]
	2-10	[303.704	303.705]
	2-11	[303.772	303.776]
	2-12	[303.774	303.775]
	1-1	[4359]
	1-2	[8209]
	1-3	[11172]
	1-4	[12842]
	1-5	[17428]
	1-6	[17514]
	1-7	[17522]
	1-8	[31753]
	1-9	[31800]
	1-10	[17633]
	1-11	[23975]
	1-12	[31303]
	1-13	[39004]
	1-14	[700369]
	1-15	[700478]
	1-16	['303.140']
	1-17	['303.170']
	1-18	[303.171]
	1-19	[303.173]
	1-20	[303.178]
	1-21	[303.179]
	1-22	[303.187]
	1-23	[303.189]
	1-24	[303.192]
	1-25	[303.199]
	1-26	[303.203]
	1-27	[303.204]
	1-28	[303.234]
	1-29	[303.398]
	1-30	[303.429]
	1-31	['303.450']
	1-32	[303.487]
	1-33	[303.488]
	1-34	['303.490']
	1-35	[303.493]
	1-36	[303.532]
	1-37	[303.533]
	1-38	[303.548]
	1-39	[303.549]
	1-40	[303.563]
	1-41	[303.605]
	1-42	[303.606]
	1-43	[303.613]
	1-44	[303.625]
	1-45	[303.647]
	1-46	[303.706]
	1-47	[303.714]
	1-48	[303.752]
	1-49	['303.780']
	1-50	[303.781]
	1-51	[303.782]
	1-52	[303.784]
	1-53	['303.818']
	1-54	['1005395.3']
	1-55	['1048261.3']
	1-56	['1079364.3']
	1-57	['1081940.5']
	1-58	['1384061.3']
	1-59	['1410669.4']
	1-60	['1449986.3']
PcaC	30	[23973	23974	43142	49688	53645	53902	303.175	303.176	303.177	303.179	'303.180'	303.205	303.424	303.488	303.489	'303.490'	303.507	303.532	303.608	303.609	'303.630'	303.666	303.667
		303.704	303.705	303.722	'1079364.3'	'1215087.3'	'1299319.4'	'PputidaKT2440']
	19	[15070	31916	39213	49128	303.142	'303.430'	303.431	303.432	303.449	303.473	303.486	303.494	303.625	303.651	'1048261.3'	'1081940.5'	'1193146.3'	'1193499.3'	'1227924.3']
	14	[11172	12633	17485	700097	303.169	303.174	303.425	303.529	303.534	303.647	303.697	303.707	303.778	303.779]
	6-1	[598	795	303.605	303.611	303.612	'1384061.3']
	6-2	[4359	23975	303.429	303.782	303.784	'1410669.4']
	6-3	[12842	23483	23486	303.234	303.547	303.631]
	5	[17514	17633	700369	303.173	303.548]
	4-1	[25571	17391	39004	303.204]
	4-2	['303.530'	303.772	303.776	303.777]
	3-1	[21025	303.714	'1240350.3']
	3-2	['303.170'	303.187	303.549]
	3-3	[303.209	303.214	303.215]
	3-4	[303.491	303.492	'303.780']
	3-5	[303.563	303.632	303.783]
	2-1	[55687	303.139]
	2-2	[303.172	303.409]
	2-3	[303.203	'1005395.3']
	2-4	[303.487	'303.818']
	2-5	[303.531	303.706]
	2-6	[303.774	303.775]
	1-1	[8209]
	1-2	[17428]
	1-3	[17522]
	1-4	[31753]
	1-5	[31800]
	1-6	[31303]
	1-7	[700478]
	1-8	['303.140']
	1-9	[303.171]
	1-10	[303.178]
	1-11	[303.189]
	1-12	[303.192]
	1-13	[303.199]
	1-14	[303.398]
	1-15	['303.450']
	1-16	[303.493]
	1-17	[303.533]
	1-18	[303.535]
	1-19	[303.606]
	1-20	[303.613]
	1-21	[303.752]
	1-22	[303.781]
	1-23	['1410521.3']
	1-24	['1449986.3']
PcaD	12	[303.142	303.205	'303.430'	303.431	303.432	303.449	303.486	303.493	303.625	303.651	'1081940.5'	'1193499.3']
	6-1	[303.175	'303.180'	303.608	'303.630'	303.666	303.667]
	6-2	[303.529	303.534	303.697	303.707	303.778	303.779]
	5-1	[15070	31916	39213	49128	53902]
	5-2	[303.209	303.214	303.215	303.563	303.632]
	3-1	[303.169	303.174	303.425]
	3-2	[303.177	303.609	'1299319.4']
	3-3	['303.530'	303.777	'1410521.3']
	3-4	[303.531	303.535	303.706]
	3-5	[303.605	303.611	303.612]
	2-1	[598	795]
	2-2	[11172	12633]
	2-3	[17485	700097]
	2-4	[23973	'PputidaKT2440']
	2-5	[23974	49688]
	2-6	[23483	23486]
	2-7	[303.172	303.409]
	2-8	[303.176	'1215087.3']
	2-9	[303.204	303.533]
	2-10	[303.424	303.489]
	2-11	[303.491	303.492]
	2-12	[303.507	303.722]
	2-13	[303.547	303.631]
	2-14	[303.704	303.705]
	2-15	[303.772	303.776]
	2-16	[303.774	303.775]
	2-17	[303.782	'1410669.4']
	1-1	[4359]
	1-2	[8209]
	1-3	[12842]
	1-4	[17428]
	1-5	[17514]
	1-6	[17522]
	1-7	[21025]
	1-8	[25571]
	1-9	[31753]
	1-10	[31800]
	1-11	[43142]
	1-12	[17391]
	1-13	[17633]
	1-14	[23975]
	1-15	[31303]
	1-16	[39004]
	1-17	[53645]
	1-18	[55687]
	1-19	[700369]
	1-20	[700478]
	1-21	[303.139]
	1-22	['303.140']
	1-23	['303.170']
	1-24	[303.171]
	1-25	[303.173]
	1-26	[303.178]
	1-27	[303.179]
	1-28	[303.187]
	1-29	[303.189]
	1-30	[303.192]
	1-31	[303.199]
	1-32	[303.203]
	1-33	[303.234]
	1-34	[303.398]
	1-35	[303.429]
	1-36	['303.450']
	1-37	[303.473]
	1-38	[303.487]
	1-39	[303.488]
	1-40	['303.490']
	1-41	[303.494]
	1-42	[303.532]
	1-43	[303.548]
	1-44	[303.549]
	1-45	[303.606]
	1-46	[303.613]
	1-47	[303.647]
	1-48	[303.714]
	1-49	[303.752]
	1-50	['303.780']
	1-51	[303.781]
	1-52	[303.783]
	1-53	[303.784]
	1-54	['303.818']
	1-55	['1005395.3']
	1-56	['1048261.3']
	1-57	['1079364.3']
	1-58	['1193146.3']
	1-59	['1227924.3']
	1-60	['1240350.3']
	1-61	['1384061.3']
	1-62	['1449986.3']
PcaI	29	[303.175	303.176	303.177	'303.180'	303.199	303.234	303.424	303.429	303.488	303.489	303.532	303.547	303.605	303.608	303.609	303.611	303.612	'303.630'	303.631	303.666	303.667	303.704	303.705
		303.781	'1079364.3'	'1215087.3'	'1299319.4'	'1384061.3'	'1449986.3']
	15	[303.139	303.142	'303.430'	303.431	303.432	303.449	303.473	303.486	303.494	303.625	303.651	'1081940.5'	'1193146.3'	'1193499.3'	'1227924.3']
	13	[17514	17633	700369	303.173	303.178	'303.530'	303.548	303.772	303.774	303.775	303.776	303.777	'1410521.3']
	10	[598	795	17428	23973	23974	49688	23483	23486	53645	'PputidaKT2440']
	8	[303.169	303.174	303.425	303.529	303.647	303.697	303.778	303.779]
	6	[303.209	303.214	303.215	303.563	303.632	303.783]
	5	[15070	31916	39213	49128	55687]
	4	[303.171	303.531	303.535	303.706]
	3-1	[8209	'303.170'	303.187]
	3-2	[11172	17485	700097]
	3-3	[21025	303.714	'1240350.3']
	3-4	[303.782	303.784	'1410669.4']
	2-1	[4359	23975]
	2-2	[25571	17391]
	2-3	[31753	700478]
	2-4	[303.172	303.409]
	2-5	[303.203	'1005395.3']
	2-6	[303.204	303.533]
	2-7	[303.491	303.492]
	2-8	[303.534	303.707]
	1-1	[12633]
	1-2	[12842]
	1-3	[17522]
	1-4	[31800]
	1-5	[43142]
	1-6	[31303]
	1-7	[39004]
	1-8	[53902]
	1-9	['303.140']
	1-10	[303.179]
	1-11	[303.189]
	1-12	[303.192]
	1-13	[303.205]
	1-14	[303.398]
	1-15	['303.450']
	1-16	[303.487]
	1-17	['303.490']
	1-18	[303.493]
	1-19	[303.507]
	1-20	[303.549]
	1-21	[303.606]
	1-22	[303.613]
	1-23	[303.722]
	1-24	[303.752]
	1-25	['303.780']
	1-26	['303.818']
	1-27	['1048261.3']
PcaJ	59	[598	795	4359	12633	15070	17485	23973	700097	23975	31916	39213	49128	53645	55687	303.139	303.142	303.169	303.174	303.175	'303.180'	303.205	303.425	'303.430'
		303.431	303.432	303.449	303.473	303.486	303.493	303.494	303.529	303.532	303.534	303.605	303.608	303.611	303.612	303.625	'303.630'	303.647	303.651	303.666	303.667	303.697	303.707	303.778
		303.779	303.781	303.782	303.784	'1079364.3'	'1081940.5'	'1193146.3'	'1193499.3'	'1215087.3'	'1227924.3'	'1384061.3'	'1449986.3'	'PputidaKT2440']
	9	[23974	49688	303.177	303.424	303.488	303.489	'303.490'	303.609	'1299319.4']
	7	[17514	17633	'303.530'	303.772	303.776	303.777	'1410521.3']
	5	[303.209	303.214	303.215	303.563	303.632]
	4-1	[700369	303.173	303.178	303.548]
	4-2	[303.171	303.531	303.535	303.706]
	3-1	[8209	303.187	303.549]
	3-2	[23483	23486	303.234]
	2-1	[21025	303.714]
	2-2	[25571	17391]
	2-3	[303.172	303.409]
	2-4	[303.487	'303.818']
	2-5	[303.491	303.492]
	2-6	[303.547	303.631]
	2-7	[303.704	303.705]
	2-8	[303.774	303.775]
	1-1	[11172]
	1-2	[12842]
	1-3	[17428]
	1-4	[17522]
	1-5	[31753]
	1-6	[31800]
	1-7	[43142]
	1-8	[31303]
	1-9	[39004]
	1-10	[53902]
	1-11	[700478]
	1-12	['303.140']
	1-13	['303.170']
	1-14	[303.176]
	1-15	[303.179]
	1-16	[303.189]
	1-17	[303.192]
	1-18	[303.199]
	1-19	[303.203]
	1-20	[303.204]
	1-21	[303.398]
	1-22	[303.429]
	1-23	['303.450']
	1-24	[303.507]
	1-25	[303.533]
	1-26	[303.606]
	1-27	[303.613]
	1-28	[303.722]
	1-29	[303.752]
	1-30	['303.780']
	1-31	[303.783]
	1-32	['1005395.3']
	1-33	['1048261.3']
	1-34	['1240350.3']
	1-35	['1410669.4']
PcaF	19	[15070	31916	39213	49128	55687	303.139	303.142	'303.430'	303.431	303.449	303.473	303.486	303.493	303.494	303.608	303.651	'1193146.3'	'1193499.3'	'1227924.3']
	12	[11172	700097	303.169	303.174	303.199	303.425	303.529	303.647	303.778	303.779	303.781	'1449986.3']
	10	[23973	53902	303.175	'303.180'	303.205	'303.630'	303.666	303.667	'1079364.3'	'PputidaKT2440']
	6	[23974	43142	303.177	303.488	303.609	'1299319.4']
	5	[12633	303.429	303.534	303.697	303.707]
	4-1	[598	795	303.611	303.612]
	4-2	[4359	303.782	303.784	'1410669.4']
	4-3	[8209	'303.170'	303.187	303.549]
	4-4	[700369	303.173	303.178	303.548]
	3-1	[17428	303.179	'1048261.3']
	3-2	[303.209	303.214	303.215]
	2-1	[17514	17633]
	2-2	[25571	17391]
	2-3	[49688	'303.490']
	2-4	[23483	23486]
	2-5	[303.172	303.409]
	2-6	[303.176	'1215087.3']
	2-7	[303.203	'1005395.3']
	2-8	[303.234	303.631]
	2-9	[303.424	303.489]
	2-10	[303.491	303.492]
	2-11	['303.530'	303.777]
	2-12	[303.531	303.706]
	2-13	[303.605	'1384061.3']
	2-14	[303.704	303.705]
	2-15	[303.772	303.776]
	2-16	[303.774	303.775]
	1-1	[12842]
	1-2	[17485]
	1-3	[17522]
	1-4	[21025]
	1-5	[31753]
	1-6	[31800]
	1-7	[23975]
	1-8	[31303]
	1-9	[39004]
	1-10	[53645]
	1-11	[700478]
	1-12	['303.140']
	1-13	[303.171]
	1-14	[303.189]
	1-15	[303.192]
	1-16	[303.204]
	1-17	[303.398]
	1-18	[303.432]
	1-19	['303.450']
	1-20	[303.487]
	1-21	[303.507]
	1-22	[303.532]
	1-23	[303.533]
	1-24	[303.535]
	1-25	[303.547]
	1-26	[303.563]
	1-27	[303.606]
	1-28	[303.613]
	1-29	[303.625]
	1-30	[303.632]
	1-31	[303.714]
	1-32	[303.722]
	1-33	[303.752]
	1-34	['303.780']
	1-35	[303.783]
	1-36	['303.818']
	1-37	['1081940.5']
	1-38	['1240350.3']
	1-39	['1410521.3']
CatA1	10-1	[12633	17485	700097	303.174	303.529	303.534	303.647	303.697	303.707	303.779]
	10-2	[31916	39213	49128	55687	303.139	303.205	303.449	303.473	'1193146.3'	'1227924.3']
	9	[23974	49688	303.177	303.424	303.488	303.489	'303.490'	303.609	'1299319.4']
	7	[23973	303.175	'303.180'	'303.630'	303.666	303.667	'PputidaKT2440']
	5	[598	795	303.605	303.611	303.612]
	4-1	[4359	303.782	303.784	'1388760.3']
	4-2	[23483	23486	303.547	303.631]
	4-3	[303.176	303.532	303.607	'1215087.3']
	3-1	[15070	303.493	303.625]
	3-2	[700369	303.173	303.548]
	3-3	['303.530'	303.777	'1410521.3']
	2-1	[17453	303.179]
	2-2	[17514	17633]
	2-3	[25571	39004]
	2-4	[53645	'1079364.3']
	2-5	[303.142	303.494]
	2-6	[303.171	303.531]
	2-7	['303.430'	303.431]
	2-8	[303.432	'1193499.3']
	2-9	[303.704	303.705]
	2-10	[303.714	'1240350.3']
	2-11	[303.772	303.776]
	2-12	[303.774	303.775]
	1-1	[12842]
	1-2	[17428]
	1-3	[17522]
	1-4	[21025]
	1-5	[31753]
	1-6	[31800]
	1-7	[43142]
	1-8	[700447]
	1-9	[23975]
	1-10	[31303]
	1-11	[53902]
	1-12	[700478]
	1-13	[303.169]
	1-14	[303.172]
	1-15	[303.178]
	1-16	[303.199]
	1-17	[303.203]
	1-18	[303.234]
	1-19	[303.409]
	1-20	[303.425]
	1-21	[303.426]
	1-22	[303.429]
	1-23	[303.486]
	1-24	[303.487]
	1-25	[303.535]
	1-26	[303.606]
	1-27	[303.608]
	1-28	[303.613]
	1-29	[303.651]
	1-30	[303.706]
	1-31	[303.722]
	1-32	[303.778]
	1-33	['303.780']
	1-34	[303.781]
	1-35	['303.818']
	1-36	['1005395.3']
	1-37	['1048261.3']
	1-38	['1081940.5']
	1-39	['1384061.3']
	1-40	['1410669.4']
	1-41	['1449986.3']
CatA2	10	[23974	43142	49688	303.177	303.424	303.488	303.489	'303.490'	303.609	'1299319.4']
	7-1	[17485	700097	303.174	303.529	303.647	303.697	303.779]
	7-2	[23973	303.175	'303.180'	'303.630'	303.666	303.667	'PputidaKT2440']
	7-3	[55687	303.139	303.142	303.473	303.486	303.493	303.494]
	4-1	[598	795	303.605	303.611]
	4-2	[23483	23486	303.547	303.631]
	4-3	[31916	39213	49128	303.449]
	3-1	[12633	303.534	303.707]
	3-2	[303.532	303.607	303.608]
	3-3	[303.772	303.776	303.777]
	2-1	[17453	303.179]
	2-2	[25571	39004]
	2-3	[700369	303.173]
	2-4	[303.171	303.531]
	2-5	[303.176	'1215087.3']
	2-6	['303.430'	303.431]
	2-7	[303.432	'1227924.3']
	2-8	[303.704	303.705]
	2-9	[303.714	'1240350.3']
	2-10	[303.774	303.775]
	1-1	[4359]
	1-2	[12842]
	1-3	[15070]
	1-4	[17428]
	1-5	[17514]
	1-6	[17522]
	1-7	[21025]
	1-8	[31753]
	1-9	[31800]
	1-10	[700447]
	1-11	[17633]
	1-12	[23975]
	1-13	[31303]
	1-14	[53645]
	1-15	[53902]
	1-16	[700478]
	1-17	[303.169]
	1-18	[303.172]
	1-19	[303.178]
	1-20	[303.199]
	1-21	[303.203]
	1-22	[303.205]
	1-23	[303.234]
	1-24	[303.409]
	1-25	[303.425]
	1-26	[303.426]
	1-27	[303.429]
	1-28	[303.487]
	1-29	['303.530']
	1-30	[303.535]
	1-31	[303.548]
	1-32	[303.606]
	1-33	[303.612]
	1-34	[303.613]
	1-35	[303.625]
	1-36	[303.651]
	1-37	[303.706]
	1-38	[303.722]
	1-39	[303.778]
	1-40	['303.780']
	1-41	[303.781]
	1-42	[303.782]
	1-43	[303.784]
	1-44	['303.818']
	1-45	['1005395.3']
	1-46	['1048261.3']
	1-47	['1079364.3']
	1-48	['1081940.5']
	1-49	['1193146.3']
	1-50	['1193499.3']
	1-51	['1384061.3']
	1-52	['1388760.3']
	1-53	['1410521.3']
	1-54	['1410669.4']
CatB	13	[49128	55687	303.139	'303.430'	303.431	303.432	303.449	303.473	303.486	303.651	'1081940.5'	'1193146.3'	'1193499.3']
	9	[12633	700097	303.425	303.534	303.647	303.697	303.707	303.778	303.781]
	7	[23973	303.175	'303.180'	'303.630'	303.666	303.667	'PputidaKT2440']
	5-1	[15070	303.142	303.205	303.494	303.625]
	5-2	[23974	49688	303.488	303.489	303.609]
	5-3	[303.176	303.532	303.607	303.608	'1215087.3']
	4-1	[598	795	303.611	303.612]
	4-2	[17485	303.174	303.199	303.529]
	4-3	[23483	23486	303.547	303.631]
	4-4	['303.530'	303.772	303.776	303.777]
	3-1	[4359	303.784	'1388760.3']
	3-2	[303.171	303.531	303.706]
	3-3	[303.177	303.424	'1299319.4']
	2-1	[17453	'1048261.3']
	2-2	[53645	53902]
	2-3	[303.704	303.705]
	2-4	[303.774	303.775]
	1-1	[12842]
	1-2	[17428]
	1-3	[17514]
	1-4	[17522]
	1-5	[21025]
	1-6	[25571]
	1-7	[31753]
	1-8	[31800]
	1-9	[43142]
	1-10	[700447]
	1-11	[17633]
	1-12	[23975]
	1-13	[31303]
	1-14	[31916]
	1-15	[39004]
	1-16	[39213]
	1-17	[700369]
	1-18	[700478]
	1-19	[303.169]
	1-20	[303.172]
	1-21	[303.173]
	1-22	[303.178]
	1-23	[303.179]
	1-24	[303.203]
	1-25	[303.234]
	1-26	[303.409]
	1-27	[303.426]
	1-28	[303.429]
	1-29	[303.487]
	1-30	['303.490']
	1-31	[303.493]
	1-32	[303.535]
	1-33	[303.548]
	1-34	[303.605]
	1-35	[303.606]
	1-36	[303.613]
	1-37	[303.714]
	1-38	[303.722]
	1-39	[303.779]
	1-40	['303.780']
	1-41	[303.782]
	1-42	['303.818']
	1-43	['1005395.3']
	1-44	['1079364.3']
	1-45	['1227924.3']
	1-46	['1240350.3']
	1-47	['1384061.3']
	1-48	['1410521.3']
	1-49	['1410669.4']
	1-50	['1449986.3']
CatC	42	[12842	15070	23974	43142	49688	23483	23486	31916	39213	49128	53902	55687	303.139	303.176	303.177	303.205	303.234	303.424	'303.430'	303.431	303.449	303.473	303.486
		303.488	303.489	'303.490'	303.493	303.532	303.547	303.607	303.608	303.609	303.625	303.631	303.651	'1079364.3'	'1081940.5'	'1193146.3'	'1193499.3'	'1215087.3'	'1227924.3'	'1299319.4']
	20	[4359	12633	17485	700097	303.174	303.199	303.425	303.429	303.529	303.534	303.647	303.697	303.707	303.778	303.779	303.781	303.782	303.784	'1388760.3'	'1449986.3']
	11	[17514	17633	700369	303.173	303.178	'303.530'	303.548	303.772	303.776	303.777	'1410521.3']
	9	[23973	303.175	'303.180'	'303.630'	303.666	303.667	303.704	303.705	'PputidaKT2440']
	5	[598	795	303.605	303.611	303.612]
	4	[303.171	303.531	303.535	303.706]
	3	[17453	303.179	'1048261.3']
	2-1	[25571	39004]
	2-2	[303.142	303.494]
	2-3	[303.172	303.409]
	2-4	[303.487	'303.818']
	2-5	[303.714	'1240350.3']
	2-6	[303.774	303.775]
	1-1	[17428]
	1-2	[17522]
	1-3	[21025]
	1-4	[31753]
	1-5	[31800]
	1-6	[700447]
	1-7	[23975]
	1-8	[31303]
	1-9	[53645]
	1-10	[700478]
	1-11	[303.169]
	1-12	[303.203]
	1-13	[303.426]
	1-14	[303.432]
	1-15	[303.606]
	1-16	[303.613]
	1-17	[303.722]
	1-18	['303.780']
	1-19	['1005395.3']
	1-20	['1384061.3']
	1-21	['1410669.4']
PaaK	9	[23974	43142	49688	303.177	303.424	303.488	303.489	303.609	'1299319.4']
	7	[23973	303.175	'303.180'	'303.630'	303.666	303.667	'PputidaKT2440']
	6-1	[11172	17485	700097	303.169	303.529	303.778]
	6-2	[31916	39213	49128	303.449	303.473	303.494]
	5	[598	795	303.605	303.611	303.612]
	4-1	[12633	303.534	303.707	303.779]
	4-2	[23483	23486	303.234	303.547]
	4-3	[303.209	303.212	303.214	303.215]
	4-4	[303.772	303.776	303.777	'1410521.3']
	2-1	[8209	303.549]
	2-2	[17514	17633]
	2-3	[25571	17391]
	2-4	[53645	53902]
	2-5	[700369	303.173]
	2-6	[303.172	303.409]
	2-7	[303.176	303.532]
	2-8	['303.430'	303.431]
	2-9	[303.491	303.492]
	2-10	[303.493	303.625]
	2-11	[303.607	303.608]
	2-12	[303.704	303.705]
	2-13	[303.774	303.775]
	2-14	[303.782	'1410669.4']
	2-15	['1193146.3'	'1193499.3']
	1-1	[4359]
	1-2	[12842]
	1-3	[15070]
	1-4	[17428]
	1-5	[17453]
	1-6	[17522]
	1-7	[23975]
	1-8	[31303]
	1-9	[55687]
	1-10	[303.139]
	1-11	['303.140']
	1-12	[303.142]
	1-13	['303.170']
	1-14	[303.174]
	1-15	[303.178]
	1-16	[303.179]
	1-17	[303.189]
	1-18	[303.192]
	1-19	[303.199]
	1-20	[303.203]
	1-21	[303.205]
	1-22	[303.425]
	1-23	[303.429]
	1-24	[303.432]
	1-25	[303.486]
	1-26	['303.490']
	1-27	[303.548]
	1-28	[303.563]
	1-29	[303.606]
	1-30	[303.631]
	1-31	[303.647]
	1-32	[303.651]
	1-33	[303.697]
	1-34	[303.722]
	1-35	[303.781]
	1-36	[303.783]
	1-37	[303.784]
	1-38	['1005395.3']
	1-39	['1048261.3']
	1-40	['1079364.3']
	1-41	['1081940.5']
	1-42	['1215087.3']
	1-43	['1227924.3']
	1-44	['1384061.3']
	1-45	['1449986.3']
PaaA	20	[15070	31916	39213	49128	55687	303.139	303.142	'303.430'	303.431	303.432	303.449	303.473	303.486	303.493	303.494	303.625	303.651	'1193146.3'	'1193499.3'	'1227924.3']
	17	[23973	53645	53902	303.175	303.176	'303.180'	303.205	303.532	'303.630'	303.666	303.667	303.704	303.705	'1079364.3'	'1081940.5'	'1215087.3'	'PputidaKT2440']
	9	[17485	303.169	303.174	303.199	303.425	303.529	303.647	303.778	303.781]
	8-1	[598	795	17428	17453	303.179	303.605	303.611	303.612]
	8-2	[23974	49688	303.177	303.424	303.489	'303.490'	303.609	'1299319.4']
	8-3	[700369	303.173	303.178	303.548	303.772	303.776	303.777	'1410521.3']
	5	[303.209	303.212	303.214	303.215	303.783]
	3-1	[4359	23975	303.784]
	3-2	[12633	303.707	303.779]
	3-3	[303.234	303.547	303.631]
	2-1	[8209	303.549]
	2-2	[17514	17633]
	2-3	[43142	303.488]
	2-4	[23483	23486]
	2-5	[303.429	'1449986.3']
	2-6	[303.491	303.492]
	2-7	[303.774	303.775]
	1-1	[11172]
	1-2	[12842]
	1-3	[17522]
	1-4	[25571]
	1-5	[700097]
	1-6	[17391]
	1-7	[31303]
	1-8	['303.140']
	1-9	['303.170']
	1-10	[303.172]
	1-11	[303.189]
	1-12	[303.192]
	1-13	[303.203]
	1-14	[303.409]
	1-15	[303.534]
	1-16	[303.563]
	1-17	[303.606]
	1-18	[303.607]
	1-19	[303.608]
	1-20	[303.697]
	1-21	[303.722]
	1-22	[303.782]
	1-23	['1005395.3']
	1-24	['1048261.3']
	1-25	['1384061.3']
	1-26	['1410669.4']
PaaB	94	[598	795	4359	12633	12842	15070	17428	17453	17485	23973	25571	43142	49688	700097	17391	23483	23486	23975	31916	39213	49128	53902	55687
		303.139	303.142	303.169	303.174	303.175	303.176	303.177	303.179	'303.180'	303.199	303.209	303.212	303.214	303.215	303.234	303.424	303.425	303.429	'303.430'	303.431	303.432	303.449	303.473
		303.486	303.488	303.489	'303.490'	303.491	303.492	303.493	303.494	303.529	303.532	303.534	303.547	303.563	303.605	303.607	303.608	303.609	303.611	303.612	303.625	'303.630'	303.631	303.647
		303.651	303.666	303.667	303.697	303.704	303.705	303.707	303.722	303.778	303.779	303.781	303.782	303.783	303.784	'1048261.3'	'1079364.3'	'1081940.5'	'1193146.3'	'1193499.3'	'1215087.3'	'1227924.3'	'1299319.4'	'1384061.3'
		'1410669.4'	'PputidaKT2440']
	13	[17514	53645	700369	303.173	303.178	303.205	303.548	303.772	303.774	303.775	303.776	303.777	'1410521.3']
	3	[17522	303.172	303.409]
	2-1	[8209	'303.170']
	2-2	[303.189	303.192]
	2-3	[303.203	'1005395.3']
	1-1	[11172]
	1-2	[23974]
	1-3	[17633]
	1-4	[31303]
	1-5	['303.140']
	1-6	[303.549]
	1-7	[303.606]
	1-8	['1449986.3']
PaaC	8	[15070	'303.430'	303.431	303.473	303.486	303.651	'1193146.3'	'1193499.3']
	7-1	[17485	700097	303.169	303.174	303.425	303.529	303.778]
	7-2	[23973	303.175	'303.180'	'303.630'	303.666	303.667	'PputidaKT2440']
	6-1	[12633	303.199	303.534	303.707	303.779	303.781]
	6-2	[49688	303.177	303.424	'303.490'	303.609	'1299319.4']
	5	[303.176	303.532	303.607	303.608	'1215087.3']
	4-1	[598	795	303.611	303.612]
	4-2	[303.209	303.212	303.214	303.215]
	3-1	[23483	23486	303.631]
	3-2	[49128	303.142	303.449]
	3-3	[303.772	303.776	303.777]
	2-1	[4359	303.784]
	2-2	[23974	303.489]
	2-3	[43142	303.488]
	2-4	[23975	303.782]
	2-5	[31916	39213]
	2-6	[53902	'1079364.3']
	2-7	[55687	303.139]
	2-8	[303.491	303.492]
	2-9	[303.704	303.705]
	2-10	[303.774	303.775]
	1-1	[8209]
	1-2	[11172]
	1-3	[12842]
	1-4	[17428]
	1-5	[17453]
	1-6	[17514]
	1-7	[17522]
	1-8	[25571]
	1-9	[17391]
	1-10	[17633]
	1-11	[31303]
	1-12	[53645]
	1-13	[700369]
	1-14	['303.140']
	1-15	['303.170']
	1-16	[303.172]
	1-17	[303.173]
	1-18	[303.178]
	1-19	[303.179]
	1-20	[303.189]
	1-21	[303.192]
	1-22	[303.203]
	1-23	[303.205]
	1-24	[303.234]
	1-25	[303.409]
	1-26	[303.429]
	1-27	[303.432]
	1-28	[303.493]
	1-29	[303.494]
	1-30	[303.547]
	1-31	[303.548]
	1-32	[303.549]
	1-33	[303.563]
	1-34	[303.605]
	1-35	[303.606]
	1-36	[303.625]
	1-37	[303.647]
	1-38	[303.697]
	1-39	[303.722]
	1-40	[303.783]
	1-41	['1005395.3']
	1-42	['1048261.3']
	1-43	['1081940.5']
	1-44	['1227924.3']
	1-45	['1384061.3']
	1-46	['1410521.3']
	1-47	['1410669.4']
	1-48	['1449986.3']
PaaD	15	[11172	12633	17485	700097	303.169	303.174	303.199	303.425	303.529	303.534	303.647	303.697	303.707	303.779	303.781]
	11	[31916	39213	55687	303.139	303.142	303.432	303.473	303.493	303.494	'1081940.5'	'1193146.3']
	10	[23974	43142	49688	53902	303.177	303.424	303.489	'303.490'	303.609	'1299319.4']
	7	[23973	303.175	'303.180'	'303.630'	303.666	303.667	'PputidaKT2440']
	5-1	[598	795	303.605	303.611	303.612]
	5-2	[4359	23975	303.782	303.784	'1410669.4']
	5-3	[15070	49128	303.449	'1193499.3'	'1227924.3']
	5-4	[23483	23486	303.234	303.547	303.631]
	4-1	[303.176	303.532	303.607	'1215087.3']
	4-2	[303.209	303.212	303.214	303.215]
	3-1	[17428	17453	'1048261.3']
	3-2	[53645	303.205	'1079364.3']
	3-3	[303.772	303.776	303.777]
	2-1	[8209	303.549]
	2-2	[17514	17633]
	2-3	[700369	303.173]
	2-4	['303.430'	303.431]
	2-5	[303.491	303.492]
	2-6	[303.704	303.705]
	2-7	[303.774	303.775]
	1-1	[12842]
	1-2	[17522]
	1-3	[25571]
	1-4	[17391]
	1-5	[31303]
	1-6	['303.140']
	1-7	['303.170']
	1-8	[303.172]
	1-9	[303.178]
	1-10	[303.179]
	1-11	[303.189]
	1-12	[303.192]
	1-13	[303.203]
	1-14	[303.409]
	1-15	[303.429]
	1-16	[303.486]
	1-17	[303.488]
	1-18	[303.548]
	1-19	[303.563]
	1-20	[303.606]
	1-21	[303.608]
	1-22	[303.625]
	1-23	[303.651]
	1-24	[303.722]
	1-25	[303.778]
	1-26	[303.783]
	1-27	['1005395.3']
	1-28	['1384061.3']
	1-29	['1410521.3']
	1-30	['1449986.3']
PaaE	9	[23974	43142	49688	303.177	303.424	303.488	303.489	'303.490'	'1299319.4']
	7	[23973	303.175	'303.180'	'303.630'	303.666	303.667	'PputidaKT2440']
	6	[17485	303.169	303.174	303.647	303.778	303.779]
	5	[23483	23486	303.234	303.547	303.631]
	4-1	[598	795	303.611	303.612]
	4-2	[303.209	303.212	303.214	303.215]
	3-1	[12633	303.534	303.707]
	3-2	[31916	39213	303.493]
	3-3	[49128	303.449	'1227924.3']
	3-4	[303.532	303.607	303.608]
	3-5	[303.772	303.776	303.777]
	2-1	[15070	303.494]
	2-2	[17453	'1048261.3']
	2-3	[55687	303.139]
	2-4	[700369	303.173]
	2-5	['303.170'	303.549]
	2-6	[303.176	'1215087.3']
	2-7	['303.430'	303.431]
	2-8	[303.473	'1193146.3']
	2-9	[303.491	303.492]
	2-10	[303.704	303.705]
	2-11	[303.774	303.775]
	1-1	[4359]
	1-2	[8209]
	1-3	[11172]
	1-4	[12842]
	1-5	[17428]
	1-6	[17514]
	1-7	[17522]
	1-8	[25571]
	1-9	[700097]
	1-10	[17391]
	1-11	[17633]
	1-12	[23975]
	1-13	[31303]
	1-14	[53645]
	1-15	[53902]
	1-16	['303.140']
	1-17	[303.142]
	1-18	[303.172]
	1-19	[303.178]
	1-20	[303.179]
	1-21	[303.189]
	1-22	[303.192]
	1-23	[303.199]
	1-24	[303.203]
	1-25	[303.205]
	1-26	[303.409]
	1-27	[303.425]
	1-28	[303.429]
	1-29	[303.432]
	1-30	[303.486]
	1-31	[303.529]
	1-32	[303.548]
	1-33	[303.563]
	1-34	[303.605]
	1-35	[303.606]
	1-36	[303.609]
	1-37	[303.625]
	1-38	[303.651]
	1-39	[303.697]
	1-40	[303.722]
	1-41	[303.781]
	1-42	[303.782]
	1-43	[303.783]
	1-44	[303.784]
	1-45	['1005395.3']
	1-46	['1079364.3']
	1-47	['1081940.5']
	1-48	['1193499.3']
	1-49	['1384061.3']
	1-50	['1410521.3']
	1-51	['1410669.4']
	1-52	['1449986.3']
PaaG	10	[11172	17485	700097	303.169	303.425	303.529	303.647	303.697	303.778	303.779]
	7	[23973	303.175	'303.180'	'303.630'	303.666	303.667	'PputidaKT2440']
	6	[17514	17633	700369	303.173	303.772	303.776]
	5-1	[4359	23975	303.782	303.784	'1410669.4']
	5-2	[23974	43142	303.488	303.489	'303.490']
	5-3	[31916	39213	303.473	'1193146.3'	'1227924.3']
	4-1	[598	795	303.611	303.612]
	4-2	[49688	303.177	303.424	'1299319.4']
	4-3	[23483	23486	303.547	303.631]
	4-4	[303.176	303.532	303.608	'1215087.3']
	4-5	[303.209	303.212	303.214	303.215]
	3-1	[8209	'303.170'	303.549]
	3-2	[12633	303.534	303.707]
	3-3	[55687	303.139	'1193499.3']
	2-1	[15070	303.494]
	2-2	[25571	17391]
	2-3	[49128	303.449]
	2-4	[303.172	303.409]
	2-5	[303.178	303.548]
	2-6	[303.199	303.781]
	2-7	['303.430'	303.431]
	2-8	[303.486	303.493]
	2-9	[303.491	303.492]
	2-10	[303.704	303.705]
	2-11	[303.774	303.775]
	1-1	[12842]
	1-2	[17428]
	1-3	[17453]
	1-4	[17522]
	1-5	[31303]
	1-6	[53645]
	1-7	[53902]
	1-8	['303.140']
	1-9	[303.142]
	1-10	[303.174]
	1-11	[303.179]
	1-12	[303.189]
	1-13	[303.192]
	1-14	[303.203]
	1-15	[303.205]
	1-16	[303.234]
	1-17	[303.429]
	1-18	[303.432]
	1-19	[303.563]
	1-20	[303.605]
	1-21	[303.606]
	1-22	[303.607]
	1-23	[303.609]
	1-24	[303.625]
	1-25	[303.651]
	1-26	[303.722]
	1-27	[303.777]
	1-28	[303.783]
	1-29	['1005395.3']
	1-30	['1048261.3']
	1-31	['1079364.3']
	1-32	['1081940.5']
	1-33	['1384061.3']
	1-34	['1410521.3']
	1-35	['1449986.3']
PaaZ	7	[23973	303.175	'303.180'	'303.630'	303.666	303.667	'PputidaKT2440']
	6	[15070	31916	39213	303.473	303.494	'1193146.3']
	4-1	[598	795	303.611	303.612]
	4-2	[11172	700097	303.169	303.174]
	4-3	[12633	303.534	303.697	303.707]
	4-4	[23483	23486	303.547	303.631]
	4-5	[303.209	303.212	303.214	303.215]
	3-1	[53645	53902	'1079364.3']
	3-2	[303.177	303.424	'1299319.4']
	3-3	[303.772	303.776	303.777]
	2-1	[17514	17633]
	2-2	[25571	17391]
	2-3	[23975	303.782]
	2-4	[49128	303.449]
	2-5	[55687	303.139]
	2-6	['303.430'	303.431]
	2-7	[303.432	303.625]
	2-8	[303.489	303.609]
	2-9	[303.491	303.492]
	2-10	[303.607	303.608]
	2-11	[303.704	303.705]
	2-12	[303.774	303.775]
	2-13	[303.778	303.779]
	1-1	[4359]
	1-2	[8209]
	1-3	[12842]
	1-4	[17428]
	1-5	[17453]
	1-6	[17485]
	1-7	[17522]
	1-8	[23974]
	1-9	[43142]
	1-10	[49688]
	1-11	[31303]
	1-12	[700369]
	1-13	['303.140']
	1-14	[303.142]
	1-15	['303.170']
	1-16	[303.172]
	1-17	[303.173]
	1-18	[303.176]
	1-19	[303.178]
	1-20	[303.179]
	1-21	[303.189]
	1-22	[303.192]
	1-23	[303.199]
	1-24	[303.203]
	1-25	[303.205]
	1-26	[303.234]
	1-27	[303.409]
	1-28	[303.425]
	1-29	[303.429]
	1-30	[303.486]
	1-31	[303.488]
	1-32	['303.490']
	1-33	[303.493]
	1-34	[303.529]
	1-35	[303.532]
	1-36	[303.548]
	1-37	[303.549]
	1-38	[303.563]
	1-39	[303.605]
	1-40	[303.606]
	1-41	[303.647]
	1-42	[303.651]
	1-43	[303.722]
	1-44	[303.781]
	1-45	[303.783]
	1-46	[303.784]
	1-47	['1005395.3']
	1-48	['1048261.3']
	1-49	['1081940.5']
	1-50	['1193499.3']
	1-51	['1215087.3']
	1-52	['1227924.3']
	1-53	['1384061.3']
	1-54	['1410521.3']
	1-55	['1410669.4']
	1-56	['1449986.3']
PaaJ	8-1	[12633	17485	700097	303.169	303.425	303.529	303.707	303.778]
	8-2	[23973	303.175	'303.180'	303.432	'303.630'	303.666	303.667	'PputidaKT2440']
	4-1	[598	795	303.611	303.612]
	4-2	[43142	303.177	303.424	'1299319.4']
	4-3	[303.209	303.212	303.214	303.215]
	3-1	[23483	23486	303.547]
	3-2	[55687	303.139	'1193499.3']
	3-3	[303.473	303.651	'1193146.3']
	3-4	[303.772	303.776	303.777]
	2-1	[8209	303.549]
	2-2	[23974	303.489]
	2-3	[31916	39213]
	2-4	[49128	303.449]
	2-5	[700369	303.173]
	2-6	[303.176	'1215087.3']
	2-7	['303.430'	303.431]
	2-8	[303.491	303.492]
	2-9	[303.704	303.705]
	2-10	[303.774	303.775]
	2-11	[303.782	'1410669.4']
	1-1	[4359]
	1-2	[11172]
	1-3	[12842]
	1-4	[15070]
	1-5	[17428]
	1-6	[17453]
	1-7	[17514]
	1-8	[17522]
	1-9	[25571]
	1-10	[49688]
	1-11	[17391]
	1-12	[17633]
	1-13	[23975]
	1-14	[31303]
	1-15	[53645]
	1-16	[53902]
	1-17	['303.140']
	1-18	[303.142]
	1-19	['303.170']
	1-20	[303.172]
	1-21	[303.174]
	1-22	[303.178]
	1-23	[303.179]
	1-24	[303.189]
	1-25	[303.192]
	1-26	[303.199]
	1-27	[303.203]
	1-28	[303.205]
	1-29	[303.234]
	1-30	[303.409]
	1-31	[303.429]
	1-32	[303.486]
	1-33	[303.488]
	1-34	['303.490']
	1-35	[303.493]
	1-36	[303.494]
	1-37	[303.532]
	1-38	[303.534]
	1-39	[303.548]
	1-40	[303.563]
	1-41	[303.605]
	1-42	[303.606]
	1-43	[303.607]
	1-44	[303.608]
	1-45	[303.609]
	1-46	[303.625]
	1-47	[303.631]
	1-48	[303.647]
	1-49	[303.697]
	1-50	[303.722]
	1-51	[303.779]
	1-52	[303.781]
	1-53	[303.783]
	1-54	[303.784]
	1-55	['1005395.3']
	1-56	['1048261.3']
	1-57	['1079364.3']
	1-58	['1081940.5']
	1-59	['1227924.3']
	1-60	['1384061.3']
	1-61	['1410521.3']
	1-62	['1449986.3']
PaaF	13	[15070	31916	39213	49128	303.142	'303.430'	303.431	303.449	303.486	303.493	303.494	303.651	'1227924.3']
	7	[23973	303.175	'303.180'	'303.630'	303.666	303.667	'PputidaKT2440']
	5	[598	795	303.605	303.611	303.612]
	4-1	[11172	303.169	303.529	303.779]
	4-2	[49688	303.424	'303.490'	'1299319.4']
	4-3	[303.209	303.212	303.214	303.215]
	3-1	[12633	303.534	303.707]
	3-2	[23483	23486	303.547]
	3-3	[55687	303.139	'1193499.3']
	3-4	[303.176	303.608	'1215087.3']
	3-5	[303.432	303.625	'1081940.5']
	2-1	[4359	23975]
	2-2	[17514	17633]
	2-3	[25571	17391]
	2-4	[700097	303.647]
	2-5	[303.473	'1193146.3']
	2-6	[303.491	303.492]
	2-7	[303.704	303.705]
	2-8	[303.772	303.776]
	2-9	[303.774	303.775]
	2-10	[303.782	'1410669.4']
	1-1	[8209]
	1-2	[12842]
	1-3	[17428]
	1-4	[17453]
	1-5	[17485]
	1-6	[17522]
	1-7	[23974]
	1-8	[43142]
	1-9	[31303]
	1-10	[53645]
	1-11	[53902]
	1-12	[700369]
	1-13	['303.140']
	1-14	['303.170']
	1-15	[303.172]
	1-16	[303.173]
	1-17	[303.174]
	1-18	[303.177]
	1-19	[303.178]
	1-20	[303.179]
	1-21	[303.189]
	1-22	[303.192]
	1-23	[303.199]
	1-24	[303.203]
	1-25	[303.205]
	1-26	[303.234]
	1-27	[303.409]
	1-28	[303.425]
	1-29	[303.429]
	1-30	[303.488]
	1-31	[303.489]
	1-32	[303.532]
	1-33	[303.548]
	1-34	[303.549]
	1-35	[303.563]
	1-36	[303.606]
	1-37	[303.607]
	1-38	[303.609]
	1-39	[303.631]
	1-40	[303.697]
	1-41	[303.722]
	1-42	[303.777]
	1-43	[303.778]
	1-44	[303.781]
	1-45	[303.783]
	1-46	[303.784]
	1-47	['1005395.3']
	1-48	['1048261.3']
	1-49	['1079364.3']
	1-50	['1384061.3']
	1-51	['1410521.3']
	1-52	['1449986.3']
paaH	7	[23973	303.175	'303.180'	'303.630'	303.666	303.667	'PputidaKT2440']
	4-1	[598	795	303.611	303.612]
	4-2	[49688	303.177	303.424	'1299319.4']
	4-3	[23483	23486	303.547	303.631]
	4-4	[303.209	303.212	303.214	303.215]
	3-1	[11172	303.169	303.529]
	3-2	[12633	303.534	303.707]
	3-3	[700097	303.647	303.778]
	3-4	[31916	39213	303.486]
	3-5	[55687	303.139	'1193499.3']
	3-6	[303.176	303.532	'1215087.3']
	2-1	[17453	'1048261.3']
	2-2	[25571	17391]
	2-3	[43142	303.489]
	2-4	[49128	303.449]
	2-5	['303.170'	303.549]
	2-6	[303.172	303.409]
	2-7	['303.430'	303.431]
	2-8	[303.473	'1193146.3']
	2-9	[303.491	303.492]
	2-10	[303.625	'1081940.5']
	2-11	[303.704	303.705]
	2-12	[303.772	303.776]
	2-13	[303.774	303.775]
	1-1	[4359]
	1-2	[8209]
	1-3	[12842]
	1-4	[15070]
	1-5	[17428]
	1-6	[17485]
	1-7	[17514]
	1-8	[17522]
	1-9	[23974]
	1-10	[17633]
	1-11	[23975]
	1-12	[31303]
	1-13	[53645]
	1-14	[53902]
	1-15	[700369]
	1-16	['303.140']
	1-17	[303.142]
	1-18	[303.173]
	1-19	[303.174]
	1-20	[303.178]
	1-21	[303.179]
	1-22	[303.189]
	1-23	[303.192]
	1-24	[303.199]
	1-25	[303.203]
	1-26	[303.205]
	1-27	[303.234]
	1-28	[303.425]
	1-29	[303.429]
	1-30	[303.432]
	1-31	[303.488]
	1-32	['303.490']
	1-33	[303.493]
	1-34	[303.494]
	1-35	[303.548]
	1-36	[303.563]
	1-37	[303.605]
	1-38	[303.606]
	1-39	[303.607]
	1-40	[303.608]
	1-41	[303.609]
	1-42	[303.651]
	1-43	[303.697]
	1-44	[303.722]
	1-45	[303.777]
	1-46	[303.779]
	1-47	[303.781]
	1-48	[303.782]
	1-49	[303.783]
	1-50	[303.784]
	1-51	['1005395.3']
	1-52	['1079364.3']
	1-53	['1227924.3']
	1-54	['1384061.3']
	1-55	['1410521.3']
	1-56	['1410669.4']
	1-57	['1449986.3']
BenA	29	[15070	23973	49128	53645	53902	55687	303.139	303.175	303.176	'303.180'	'303.430'	303.431	303.432	303.449	303.473	303.486	303.532	303.607	303.608	303.625	'303.630'	303.651	303.666
		303.667	'1193146.3'	'1193499.3'	'1215087.3'	'1227924.3'	'PputidaKT2440']
	9	[598	795	4359	23975	303.605	303.611	303.612	303.782	303.784]
	8	[17485	700097	303.169	303.174	303.425	303.647	303.778	303.779]
	5-1	[12633	303.199	303.534	303.707	303.781]
	5-2	[23974	49688	303.177	303.424	'1299319.4']
	5-3	[43142	303.488	303.489	'303.490'	303.609]
	4	[17633	'303.530'	303.777	'1410521.3']
	3	[31916	39213	303.493]
	2-1	[17453	'1048261.3']
	2-2	[23483	23486]
	2-3	[303.142	303.494]
	2-4	[303.171	303.535]
	2-5	[303.547	303.631]
	2-6	[303.704	303.705]
	2-7	[303.772	303.776]
	2-8	[303.774	303.775]
	2-9	['1384061.3'	'1410669.4']
	1-1	[12842]
	1-2	[17428]
	1-3	[17514]
	1-4	[17522]
	1-5	[21025]
	1-6	[25571]
	1-7	[31753]
	1-8	[31800]
	1-9	[700447]
	1-10	[31303]
	1-11	[39004]
	1-12	[700369]
	1-13	[700478]
	1-14	[303.172]
	1-15	[303.173]
	1-16	[303.178]
	1-17	[303.179]
	1-18	[303.203]
	1-19	[303.205]
	1-20	[303.234]
	1-21	[303.409]
	1-22	[303.426]
	1-23	[303.429]
	1-24	[303.487]
	1-25	[303.529]
	1-26	[303.531]
	1-27	[303.548]
	1-28	[303.606]
	1-29	[303.613]
	1-30	[303.697]
	1-31	[303.706]
	1-32	[303.714]
	1-33	[303.722]
	1-34	['303.780']
	1-35	['303.818']
	1-36	['1005395.3']
	1-37	['1079364.3']
	1-38	['1081940.5']
	1-39	['1240350.3']
	1-40	['1388760.3']
	1-41	['1449986.3']
BenB	36	[17514	23974	43142	49688	17633	49128	53902	55687	303.139	303.169	303.177	303.199	303.205	303.424	303.429	'303.430'	303.431	303.432	303.449	303.473	303.486	303.488	303.489
		'303.490'	303.493	303.532	303.609	303.625	303.704	303.705	303.781	'1048261.3'	'1081940.5'	'1193146.3'	'1299319.4'	'1384061.3']
	10	[12633	17485	700097	303.174	303.425	303.534	303.647	303.697	303.778	303.779]
	7-1	[15070	53645	303.142	303.494	303.651	'1079364.3'	'1227924.3']
	7-2	[23973	303.175	'303.180'	'303.630'	303.666	303.667	'PputidaKT2440']
	5-1	[598	795	303.605	303.611	303.612]
	5-2	[23483	23486	303.234	303.547	303.631]
	4	[4359	23975	'1388760.3'	'1410669.4']
	3-1	[21025	303.714	'1240350.3']
	3-2	['303.530'	303.777	'1410521.3']
	2-1	[17428	17453]
	2-2	[31916	39213]
	2-3	[303.171	303.706]
	2-4	[303.172	303.409]
	2-5	[303.173	303.548]
	2-6	[303.176	'1215087.3']
	2-7	[303.607	303.608]
	2-8	[303.772	303.776]
	2-9	[303.774	303.775]
	1-1	[12842]
	1-2	[17522]
	1-3	[25571]
	1-4	[31753]
	1-5	[31800]
	1-6	[700447]
	1-7	[31303]
	1-8	[39004]
	1-9	[700369]
	1-10	[700478]
	1-11	[303.178]
	1-12	[303.179]
	1-13	[303.203]
	1-14	[303.426]
	1-15	[303.487]
	1-16	[303.529]
	1-17	[303.531]
	1-18	[303.535]
	1-19	[303.606]
	1-20	[303.613]
	1-21	[303.707]
	1-22	[303.722]
	1-23	['303.780']
	1-24	[303.782]
	1-25	[303.784]
	1-26	['303.818']
	1-27	['1005395.3']
	1-28	['1193499.3']
	1-29	['1449986.3']
BenC	10-1	[12633	17485	700097	303.174	303.425	303.534	303.647	303.707	303.778	303.779]
	10-2	[23973	303.175	'303.180'	303.205	'303.630'	303.666	303.667	303.704	303.705	'PputidaKT2440']
	9-1	[23974	49688	303.177	303.424	303.488	303.489	'303.490'	303.609	'1299319.4']
	9-2	[31916	39213	49128	53902	'303.430'	303.431	303.449	303.651	'1193499.3']
	5-1	[598	795	303.605	303.611	303.612]
	5-2	[23483	23486	303.234	303.547	303.631]
	5-3	[303.142	303.473	303.486	303.494	'1193146.3']
	5-4	[303.176	303.532	303.607	303.608	'1215087.3']
	3-1	[17633	303.774	303.775]
	3-2	[55687	303.139	303.432]
	3-3	[700369	303.173	303.548]
	3-4	['303.530'	303.777	'1410521.3']
	2-1	[4359	303.784]
	2-2	[25571	39004]
	2-3	[23975	303.782]
	2-4	[53645	'1227924.3']
	2-5	[303.169	303.199]
	2-6	[303.172	303.409]
	2-7	[303.714	'1240350.3']
	2-8	[303.772	303.776]
	1-1	[12842]
	1-2	[15070]
	1-3	[17428]
	1-4	[17453]
	1-5	[17514]
	1-6	[17522]
	1-7	[21025]
	1-8	[31753]
	1-9	[31800]
	1-10	[43142]
	1-11	[700447]
	1-12	[31303]
	1-13	[700478]
	1-14	[303.171]
	1-15	[303.178]
	1-16	[303.179]
	1-17	[303.203]
	1-18	[303.426]
	1-19	[303.429]
	1-20	[303.487]
	1-21	[303.493]
	1-22	[303.529]
	1-23	[303.531]
	1-24	[303.535]
	1-25	[303.606]
	1-26	[303.613]
	1-27	[303.625]
	1-28	[303.697]
	1-29	[303.706]
	1-30	[303.722]
	1-31	['303.780']
	1-32	[303.781]
	1-33	['303.818']
	1-34	['1005395.3']
	1-35	['1048261.3']
	1-36	['1079364.3']
	1-37	['1081940.5']
	1-38	['1384061.3']
	1-39	['1388760.3']
	1-40	['1410669.4']
	1-41	['1449986.3']
BenD	10	[23974	43142	49688	303.177	303.424	303.488	303.489	'303.490'	303.609	'1299319.4']
	9	[23973	303.175	'303.180'	303.205	'303.630'	303.666	303.667	'1079364.3'	'PputidaKT2440']
	7-1	[15070	303.142	303.473	303.486	303.494	303.651	'1193146.3']
	7-2	[31916	39213	49128	'303.430'	303.431	303.449	'1227924.3']
	6	[4359	23975	303.782	303.784	'1388760.3'	'1410669.4']
	5-1	[598	795	303.605	303.611	303.612]
	5-2	[12633	303.174	303.534	303.697	303.707]
	5-3	[303.176	303.532	303.607	303.608	'1215087.3']
	4-1	[23483	23486	303.547	303.631]
	4-2	[700369	303.173	303.178	303.548]
	4-3	[303.772	303.776	303.777	'1410521.3']
	3-1	[55687	303.139	303.432]
	3-2	[303.647	303.778	303.779]
	2-1	[17453	'1048261.3']
	2-2	[303.171	303.531]
	2-3	[303.172	303.409]
	2-4	[303.199	'1384061.3']
	2-5	[303.203	'1005395.3']
	2-6	[303.487	'303.818']
	2-7	[303.625	'1081940.5']
	2-8	[303.704	303.705]
	2-9	[303.714	'1240350.3']
	2-10	[303.774	303.775]
	1-1	[12842]
	1-2	[17428]
	1-3	[17485]
	1-4	[17514]
	1-5	[17522]
	1-6	[21025]
	1-7	[25571]
	1-8	[31753]
	1-9	[31800]
	1-10	[700097]
	1-11	[700447]
	1-12	[17633]
	1-13	[31303]
	1-14	[39004]
	1-15	[53645]
	1-16	[53902]
	1-17	[700478]
	1-18	[303.169]
	1-19	[303.179]
	1-20	[303.234]
	1-21	[303.425]
	1-22	[303.426]
	1-23	[303.429]
	1-24	[303.493]
	1-25	[303.529]
	1-26	['303.530']
	1-27	[303.535]
	1-28	[303.606]
	1-29	[303.613]
	1-30	[303.706]
	1-31	[303.722]
	1-32	['303.780']
	1-33	[303.781]
	1-34	['1193499.3']
	1-35	['1449986.3']

## Sheet: Table S10
Table S10. Substrate grouping for phenotypic analysis.
Group	Compounds
organic acids (41)	b-Hydroxybutyric acid
	Bromosuccinic acid
	Citric acid
	DL-Malic acid
	Fumaric acid
	g-Amino Butyric acid
	L-Malic acid
	a-Ketoglutaric acid
	L-Lactic acid
	Quinic acid
	Succinic acid
	Butyric acid
	d-Amino Valeric acid
	Propionic acid
	Pyruvic acid
	Hexanoic acid
	DL-Carnitine
	Methylpyruvate
	Acetic acid
	a-Keto-Valeric acid
	D-Malic acid
	m-Tartaric acid
	Malonic acid
	Capric acid
	L-Tartaric acid
	Sorbic acid
	a-Hydroxybutyric acid
	Tricarballylic acid
	a-Ketobutyric acid
	Citraconic acid
	Citramalic acid
	g-Hydroxybutyric acid
	D-Tartaric acid
	Glycolic acid
	Itaconic acid
	Acetoacetic acid
	Glyoxylic acid
	Formic acid
	Oxalic acid
	Oxalomalic acid
	Sebacic acid
L-amino acids (21)	L-Alanine
	L-Asparagine
	L-Aspartic acid
	L-Glutamic acid
	L-Glutamine
	L-Histidine
	L-Proline
	L-Arginine
	L-Isoleucine
	L-Leucine
	Hydroxy-L-Proline
	L-Ornithine
	L-Valine
	L-Pyroglutamic acid
	L-Serine
	L-Lysine
	L-Phenylalanine
	Glycine
	L-Threonine
	L-Homoserine
	L-Methionine
monosaccharides (17)	a-D-Glucose
	D-Fructose
	D-Mannose
	L-Arabinose
	D-Ribose
	D-Galactose
	D-Xylose
	L-Lyxose
	D-Tagatose
	L-Rhamnose
	b-D-Allose
	D-Arabinose
	D-Fucose
	D-Psicose
	L-Fucose
	L-Glucose
	L-Sorbose
oligosaccharides (24)	Pectin
	3-O-b-D-Galactopyranosyl-D-Arabinose
	D-Trehalose
	Maltotriose
	a-Cyclodextrin
	a-D-Lactose
	b-Cyclodextrin
	D-Cellobiose
	D-Melezitose
	D-Melibiose
	D-Raffinose
	Dextrin
	g-Cyclodextrin
	Gentiobiose
	Glycogen
	Inulin
	Lactulose
	Laminarin
	Maltose
	Mannan
	Palatinose
	Stachyose
	Sucrose
	Turanose
sugar acids and alcohols (26)	D-Gluconic acid
	D-Saccharic acid
	Mucic acid
	D-Glucuronic acid
	D-Galacturonic acid
	L-Galactonic acid-g-Lactone
	D-Ribono-1,4-Lactone
	a-Hydroxyglutaric acid-g-Lactone
	D-Galactonic acid-g-Lactone
	D-Glucosaminic acid
	5-Keto-D-Gluconic acid
	2-Aminoethanol
	Glycerol
	D-Mannitol
	D-Arabitol
	Adonitol
	L-Arabitol
	m-Inositol
	Xylitol
	1,2-Propanediol
	2,3-Butanediol
	D-Lactitol
	D-Sorbitol
	Dulcitol
	i-Erythritol
	Maltitol
modified sugars (26)	2-Deoxy-D-Ribose
	D-Glucosamine
	D-Glucose-6-Phosphate
	DL-a-Glycerol Phosphate
	Melibionic acid
	N-Acetyl-D-Glucosamine
	3-Methylglucose
	a-Methyl-D-Galactoside
	a-Methyl-D-Glucoside
	a-Methyl-D-Mannoside
	Amygdalin
	Arbutin
	b-Methyl-D-Galactoside
	b-Methyl-D-Glucoside
	b-Methyl-D-Glucuronic acid
	b-Methyl-D-Xyloside
	Chondroitin Sulfate C
	D-Fructose-6-Phosphate
	D-Glucose-1-Phosphate
	Glucuronamide
	N-Acetyl-D-Galactosamine
	N-Acetyl-D-Glucosaminitol
	N-Acetyl-D-Mannosamine
	N-Acetyl-Neuraminic acid
	Salicin
	Sedoheptulosan
aromatics (22)	4-Hydroxybenzoic acid
	benzoate
	protocatechuate
	phenylacetate
	Phenylethylamine
	vanillate
	p-Hydroxyphenyl Acetic acid
	Tyramine
	p-coumarate
	ferulate
	m-Hydroxyphenyl Acetic acid
	phenol
	p-cresol
	m-cresol
	o-cresol
	2-Hydroxybenzoic acid
	DL-Octopamine
	guaiacol
	syringate
	syringol
	L-tyrosine
	terephthalate
others (28)	D-Alanine
	Putrescine
	Ala-Gly
	Tween 20
	Inosine
	D-Lactic acid Methyl Ester
	Tween 40
	Tween 80
	Adenosine
	D-Serine
	Gly-Glu
	Uridine
	Gly-Asp
	N-Acetyl-L-Glutamic acid
	Succinamic acid
	Gly-Pro
	D-Aspartic acid
	D-Threonine
	L-Alaninamide
	Dihydroxyacetone
	Mono-Methylsuccinate
	Acetamide
	2`-Deoxyadenosine
	Thymidine
	2,3-Butanedione
	3-Hydroxy-2-butanone
	Gelatin
	sec-Butylamine

## Sheet: Table S11
Table S11. BiGG IDs for additional aromatic substrates.
Substrate	Pan-putida model Metabolite ID	BiGG ID
p coumarate	T4hcinnm	T4hcinnm
ferulate	fer	fer
vanillate	vanlt	vanlt
syingate	N.A	N.A
syringol	N.A	N.A
phenol	phenol	phenol
guaiacol	N.A	N.A
protocatechuate	34dhbz	34dhbz
m cresol	mcresol	N.A
p cresol	pcresol	pcresol
o cresol	ocresol	N.A
L tyrosine	tyr__L	tyr__L
benzoate	bz	bz
phenylacetate	pac	pac
terepthalate	N.A	N.A
